# Supplementary material for: Particles emitted from smouldering peat: size-resolved composition and emission factors
Source: Environ Sci Atmos. 2025 Jan 20;5(3):348–66. doi: 10.1039/d4ea00124a (PMC11827554; doi:10.1039/d4ea00124a)
Supplement: EA-005-D4EA00124A-s001 [file EA-005-D4EA00124A-s001.zip]

Archive with 4 entries (4 files):
- Data/Particle Chemical Composition.xlsx
- Data/Particle Size Distribution.xlsx
- Data/Raman Spectroscopy.xlsx
- Data/TEM Microscopy Data File.xlsx
