# Supplementary material for: Particles emitted from smouldering peat: size-resolved composition and emission factors
Source: Environ Sci Atmos. 2025 Jan 20;5(3):348–66. doi: 10.1039/d4ea00124a (PMC11827554; doi:10.1039/d4ea00124a)
Supplement: EA-005-D4EA00124A-s001 [file EA-005-D4EA00124A-s001.zip › Data/Particle Chemical Composition.xlsx]

## Sheet: Metals - Concentration
	FIGURE 4 - PARTICLE-BOUND METAL CONTENT
														RELATIVE PROPORTIONS (%) FOR FIGURE 4
			Concentration [mg/g]											Metal	PM < 1 µm	PM 1 - 2.5 µm	PM 2.5 - 10 µm
	Date	Size range	Al	Ba	Cd	Cr	Fe	Ga	K	Mg	Zn	Sr		Al	99	1	0
	2020-08-26	PM2.5-10												Ba	93	0	7
	2020-08-26	PM1-2.5												Cd	100	0	0
	2020-08-26	PM<1		0.594					0.454	0.925	1.188	0.883		Cr	100	0	0
	2020-08-28	PM2.5-10					12.3075		89.025		11.918	7.293		Fe	57	0	43
	2020-08-28	PM1-2.5												Ga	67	33	0
	2020-08-28	PM<1	16.018	9.955	0.18	0.287	3.193		21.753	24.323	1.589	0.144		K	80	14	6
	2020-09-01	PM2.5-10					8.267			0.842	4.004	4.356		Mg	90	6	3
	2020-09-01	PM1-2.5							13.488		2.862			Zn	75	16	9
	2020-09-01	PM<1	2.937						2.808	0.589	0.399	0.052		Sr	63	15	22
	2020-09-02	PM2.5-10					24.536		8.528
	2020-09-02	PM1-2.5	2.027						2.0005	2.779	2.888	1.095
	2020-09-02	PM<1	13.657	0.777			1.139		5.109	4.278	1.314	0.3
	2021-10-21	PM10-2.5							13.628		0.932
	2021-10-21	PM2.5-1
	2021-10-21	PM<1	16.03	2.476			3.624		5.146	5.865	1.203	0.567
	2022-03-01	PM10-2.5
	2022-03-01	PM2.5-1								2.13		0.697
	2022-03-01	PM<1	17.99	5.407				0.176	3.209	15.442	1.438	1.643
	2022-03-02	PM10-2.5
	2022-03-02	PM2.5-1								0.179		0.483
	2022-03-02	PM<1	30.839	2.117				0.058	7.809	19.399	0.93	1.488
	2022-03-03	PM10-2.5								6.098		4.583
	2022-03-03	PM2.5-1						1.454		0.813		0.386
	2022-03-03	PM<1	11.3	3.507				0.024	8.216	2.102	0.484	0.424

## Sheet: Metals - EF
	FIGURE 5 - PARTICLE-BOUND METAL EFs
			Emission Factor [mg/kg]
	Date	Size	Aluminium	Barium	Iron	Potassium	Magnesium	Zinc	Strontium	Cadmium	Chronium	Gallium
	2020-08-26	PM10		7.8		5.96	12.15	15.6	11.59
	2020-08-26	PM2.5		7.8		5.96	12.15	15.6	11.59
	2020-08-26	PM1		7.8		5.96	12.15	15.6	11.59
	2020-08-28	PM10	94.03	58.44	25.64	177.54	142.78	16	4.93	1.06	1.68
	2020-08-28	PM2.5	94.03	58.44	18.74	127.69	142.78	9.33	0.85	1.06	1.68
	2020-08-28	PM1	94.03	58.44	18.74	127.69	142.78	9.33	0.85	1.06	1.68
	2020-09-01	PM10	18.44		7.19	62.14	4.43	15.43	4.12
	2020-09-01	PM2.5	18.44			62.14	3.7	11.95	0.33
	2020-09-01	PM1	18.44			17.63	3.7	2.51	0.33
	2020-09-02	PM10	104.81	5.55	15.98	46.41	40.55	19.78	6.08
	2020-09-02	PM2.5	104.81	5.55	8.13	43.68	40.55	19.78	6.08
	2020-09-02	PM1	97.51	5.55	8.13	36.48	30.54	9.38	2.14
	2021-10-21	PM10	181.14	27.98	40.95	69.6	66.27	14.38	6.41
	2021-10-21	PM2.5	181.14	27.98	40.95	58.15	66.27	13.59	6.41
	2021-10-21	PM1	181.14	27.98	40.95	58.15	66.27	13.59	6.41
	2022-03-01	PM10	142.48	42.82		25.42	131.1	11.39	15.89			1.39
	2022-03-01	PM2.5	142.48	42.82		25.42	131.1	11.39	15.89			1.39
	2022-03-01	PM1	142.48	42.82		25.42	122.3	11.39	13.01			1.39
	2022-03-02	PM10	231.91	15.92		58.72	146.51	6.99	12.88			0.44
	2022-03-02	PM2.5	231.91	15.92		58.72	146.51	6.99	12.88			0.44
	2022-03-02	PM1	231.91	15.92		58.72	145.88	6.99	11.19			0.44
	2022-03-03	PM10	93.79	29.11		68.19	24.03	4.02	7.37			7.28
	2022-03-03	PM2.5	93.79	29.11		68.19	21.41	4.02	5.4			7.28
	2022-03-03	PM1	93.79	29.11		68.19	17.45	4.02	3.52			0.2
	Average	PM10	123.8	26.8	22.44	64.25	70.98	12.95	8.66	1.06	1.68	3.04
		PM2.5	123.8	26.8	22.61	56.24	70.56	11.58	7.43	1.06	1.68	3.04
		PM1	122.76	26.8	22.61	49.78	67.63	9.1	6.13	1.06	1.68	0.68
	Median	PM10	104.81	27.98	20.81	60.43	53.41	14.91	6.89	1.06	1.68	1.39
		PM2.5	104.81	27.98	18.74	58.44	53.41	11.67	6.25	1.06	1.68	1.39
		PM1	97.51	27.98	18.74	47.31	48.41	9.35	4.96	1.06	1.68	0.44

## Sheet: Ions - Concentration
FIGURE 6 - PARTICLE-BOUND IONIC CONTENT
																SUMMARY OF PM10
			Concentration [mg/g]
	Date	Size range	Fluoride	Acetate	Formate	Chloride	Nitrite	Sulphate	Oxolate	Sodium	Magnesium	Calcium	Potassium	Ammonium		Ion	PM10 Average Concentration [mg/g]	Standard Deviation	Standard Error
	2020-08-26	PM2.5-10														Flouride	1.56	0.67	0.27
	2020-08-26	PM1-2.5														Chloride	3.44	2.3	0.94
	2020-08-26	PM<1	1.18			3.87				0.66						Nitrite	0.03	0	0
	2020-08-28	PM2.5-10														Nitrate	0	0	0
	2020-08-28	PM1-2.5	0.75	2.73												Sulfate	6.04	0.7	0.29
	2020-08-28	PM<1	0.81	6.18	12.03	3.9				7.27			5.03			Sodium	5.66	1.59	0.65
	2020-09-01	PM2.5-10														Magnesium	6.03	0.17	0.07
	2020-09-01	PM1-2.5	0.49	5.45												Calcium	4.88	0.47	0.19
	2020-09-01	PM<1	0.96		22.49	4.2				4.09			4.56			Potassium	4.85	1.24	0.51
	2020-09-02	PM2.5-10														Ammonium	5.72	2.35	0.96
	2020-09-02	PM1-2.5		1.96												Actete	7.91	7.37	3.01
	2020-09-02	PM<1	1.65	10.06		4.3				4.43			3.75	5.02		Formate	7.55	9	3.67
	2021-10-21	PM10-2.5						22.91			34.36			24.09		Oxolate	3.18	0.58	0.24
	2021-10-21	PM2.5-1				0.37	0.09	3.22			4.74			3.31
	2021-10-21	PM<1	1.61	1.68	0.58	2.34		6.67	4.17	7	4.53	6.86		4.32		RELATIVE PROPORTIONS (%) FOR FIGURE 6
	2021-10-27	PM10-2.5						5.11			5			3.02
	2021-10-27	PM2.5-1	0.52								4.51					Ion	PM < 1 µm	PM 1 - 2.5 µm	PM 2.5 - 10 µm
	2021-10-27	PM<1	2.89		0.45	3.14		9.12	8.11	14.34	7.34	11.77		6.49		Flouride	82	18	0
																Chloride	99	1	0
																Nitrite	0	100	0
																Nitrate	0	0	0
																Sulfate	70	7	23
																Sodium	100	0	0
																Magnesium	52	21	27
																Calcium	100	0	0
																Potassium	100	0	0
																Ammonium	78	6	16
																Actete	72	28	0
																Formate	100	0	0
																Oxolate	100	0	0

## Sheet: Ions - EF
	FIGURE 7 - PARTICLE-BOUND ION EFs
			Emission Factor [mg/kg]
	Date	Size	Fluoride	Acetate	Formate	Chloride	Nitrite	Sulphate	Oxolate	Sodium	Magnesium	Calcium	Potassium	Ammonium
	2020-08-26	PM10	15.47			50.85				8.69
	2020-08-26	PM2.5	15.47			50.85				8.69
	2020-08-26	PM1	15.47			50.85				8.69
	2020-08-28	PM10	7.4	45.87	70.63	22.87				42.65			29.53
	2020-08-28	PM2.5	7.4	45.87	70.63	22.87				42.65			29.53
	2020-08-28	PM1	4.75	36.25	70.63	22.87				42.65			29.53
	2020-09-01	PM10	7.65	18	141.23	26.37				25.69			28.62
	2020-09-01	PM2.5	7.65	18	141.23	26.37				25.69			28.62
	2020-09-01	PM1	6.02		141.23	26.37				25.69			28.62
	2020-09-02	PM10	11.77	78.88		30.7				31.64			26.76	35.83
	2020-09-02	PM2.5	11.77	78.88		30.7				31.64			26.76	35.83
	2020-09-02	PM1	11.77	71.84		30.7				31.64			26.76	35.83
	2021-10-21	PM10	18.21	18.98	6.53	29.09	0.67	117.84	47.11	79.04	114.27	77.57		92.94
	2021-10-21	PM2.5	18.21	18.98	6.53	29.09	0.67	98.6	47.11	79.04	85.41	77.57		72.71
	2021-10-21	PM1	18.21	18.98	6.53	26.41		75.32	47.11	79.04	51.17	77.57		48.76
	2021-10-27	PM10	22.51		3.2	22.28		84.18	57.52	101.68	88.46	83.45		57.56
	2021-10-27	PM2.5	22.51		3.2	22.28		64.64	57.52	101.68	69.37	83.45		46.02
	2021-10-27	PM1	20.51		3.2	22.28		64.64	57.52	101.68	52.04	83.45		46.02
	Average	PM10	13.83	40.43	55.4	30.36	0.67	101.01	52.32	48.23	101.37	80.51	28.3	62.11
		PM2.5	13.83	40.43	55.4	30.36	0.67	81.62	52.32	48.23	77.39	80.51	28.3	51.52
		PM1	12.79	42.36	55.4	29.91		69.98	52.32	48.23	51.6	80.51	28.3	43.54
	Median	PM10	13.62	32.425	38.58	27.73	0.67	101.01	52.315	37.145	101.365	80.51	28.62	57.56
		PM2.5	13.62	32.425	38.58	27.73	0.67	81.62	52.315	37.145	77.39	80.51	28.62	46.02
		PM1	13.62	36.25	38.58	26.39		69.98	52.315	37.145	51.605	80.51	28.62	46.02
