# Supplementary material for: Particles emitted from smouldering peat: size-resolved composition and emission factors
Source: Environ Sci Atmos. 2025 Jan 20;5(3):348–66. doi: 10.1039/d4ea00124a (PMC11827554; doi:10.1039/d4ea00124a)
Supplement: EA-005-D4EA00124A-s001 [file EA-005-D4EA00124A-s001.zip › Data/Particle Size Distribution.xlsx]

## Sheet: Mass Size Distribution
FIGURE 2 - MOUDI PARTICLE MEASUREMENTS					FIGURE 2 - PM10 IMPACTOR PARTICLE MEASUREMENTS
Date	Cut-off size [µm]	Concentration [µg/m3]	dM/dlogda [µg/m3]		Date	Cut-off size [µm]	Concentration [µg/m3]
2020-08-26	9.9	380	1872		2020-08-26	10	8176
2020-08-26	6.2	362	1204		2020-08-26	2.5	7961
2020-08-26	3.1	670	2839		2020-08-26	1	5941
2020-08-26	1.8	924	3619		2020-08-28	10	4081
2020-08-26	1	996	3957		2020-08-28	2.5	3856
2020-08-26	0.56	1902	7406		2020-08-28	1	2405
2020-08-26	0.31	906	3837		2020-09-01	10	3606
2020-08-26	0.18	236	923		2020-09-01	2.5	3311
2020-08-26	0.1	616	2372		2020-09-01	1	2174
2020-08-26	0.055	380	1617		2020-09-02	10	4093
2020-08-26	0.032	73	290		2020-09-02	2.5	3977
2020-08-26	0.018	670	2626		2020-09-02	1	2643
2020-08-26	0.01	36	36		2021-10-15	10	4333
2020-08-28	9.9	0	0		2021-10-15	2.5	4259
2020-08-28	6.2	0	0		2021-10-15	1	2864
2020-08-28	3.1	362	1535		2021-10-15	10	15556
2020-08-28	1.8	1739	6813		2021-10-15	2.5	14278
2020-08-28	1	1105	4388		2021-10-15	1	9278
2020-08-28	0.56	1141	4444		2021-10-21	10	8810
2020-08-28	0.31	996	4220		2021-10-21	2.5	8429
2020-08-28	0.18	308	1206		2021-10-21	1	5143
2020-08-28	0.1	399	1535		2021-10-21	10	7905
2020-08-28	0.055	380	1617		2021-10-21	2.5	7476
2020-08-28	0.032	42	169		2021-10-21	1	4857
2020-08-28	0.018	0	0		2021-10-27	10	6429
2020-08-28	0.01	31	31		2021-10-27	2.5	4763
2020-09-02	9.9	16	76		2021-10-27	1	3083
2020-09-02	6.2	54	181		2021-10-27	10	3289
2020-09-02	3.1	660	2795		2021-10-27	2.5	3111
2020-09-02	1.8	1203	4714		2021-10-27	1	1733
2020-09-02	1	815	3237		2022-03-01	10	6067
2020-09-02	0.56	1095	4262		2022-03-01	2.5	5933
2020-09-02	0.31	543	2302		2022-03-01	1	3900
2020-09-02	0.18	334	1308		2022-03-02	10	6467
2020-09-02	0.1	171	658		2022-03-02	2.5	6300
2020-09-02	0.055	70	297		2022-03-02	1	4300
2020-09-02	0.032	8	31		2022-03-03	10	8567
2020-09-02	0.018	8	30		2022-03-03	2.5	8300
2020-09-02	0.01	8	8		2022-03-03	1	5233
2021-10-27	9.9	618	3040
2021-10-27	6.2	572	1900
2021-10-27	3.1	835	3538
2021-10-27	1.8	1625	6365
2021-10-27	1	1133	4498
2021-10-27	0.56	1144	4455
2021-10-27	0.31	870	3683
2021-10-27	0.18	744	2913
2021-10-27	0.1	687	2644
2021-10-27	0.055	446	1897
2021-10-27	0.032	606	2427
2021-10-27	0.018	492	1927
2021-10-27	0.01	652	652
2021-10-21	9.9	48	238
2021-10-21	6.2	24	80
2021-10-21	3.1	519	2200
2021-10-21	1.8	1196	4684
2021-10-21	1	483	1918
2021-10-21	0.56	72	282
2021-10-21	0.31	145	614
2021-10-21	0.18	483	1892
2021-10-21	0.1	133	512
2021-10-21	0.055	133	565
2021-10-21	0.032	145	580
2021-10-21	0.018	12	47
2021-10-21	0.01	121	121
2020-09-01	9.9	0	0
2020-09-01	6.2	190	632
2020-09-01	3.1	571	2417
2020-09-01	1.8	1531	5997
2020-09-01	1	969	3849
2020-09-01	0.56	987	3844
2020-09-01	0.31	625	2647
2020-09-01	0.18	344	1348
2020-09-01	0.1	172	663
2020-09-01	0.055	100	424
2020-09-01	0.032	0	0
2020-09-01	0.018	100	390
2020-09-01	0.01	82	82

## Sheet: Number Size Distribution
FIGURE 3 - ELPI SIZE DISTRIBUTION					FIGURE 3 - SMPS SIZE DISTRIBUTION
Date	Midpoint [µm]	Average dN/dlogda [#/cm3]*	SD [#/cm3]		Midpoint [µm]	Average dN/dlogdm [#/cm3]*	SD [#/cm3]
2022-03-02	0.009	771000	486000		17.15	360859	250983
2022-03-02	0.016	1360000	730000		18.43	395954	282144
2022-03-02	0.025	1510000	643000		19.81	399891	266136
2022-03-02	0.041	2270000	807000		21.29	466692	323943
2022-03-02	0.07	907000	308000		22.88	512270	334858
2022-03-02	0.128	557000	185000		24.58	573271	358573
2022-03-02	0.232	176000	61700		26.42	664864	378339
2022-03-02	0.433	44400	17800		28.39	726970	415119
2022-03-02	0.737	10700	5950		30.51	771460	405374
2022-03-02	1.225	983	651		32.78	838852	425295
2022-03-02	2.017	180	74.2		35.23	877663	439964
2022-03-02	3.017	62.1	32.4		37.86	924551	446804
2022-03-02	4.448	95.1	35.5		40.68	981105	452645
2022-03-02	7.316	62.6	21.5		43.71	1.00194e+06	453543
					46.98	1.05284e+06	470675
*Average for steady stage of peat burn.					50.48	1.06672e+06	450512
					54.25	1.07479e+06	435831
					58.29	1.06193e+06	400337
					62.64	1.06378e+06	373447
					67.32	1.02724e+06	331049
					72.34	996467	294348
					77.74	963687	294928
					83.54	927635	270292
					89.77	852053	273883
					96.47	770376	233883
					103.66	676798	229641
					111.4	570652	195269
					119.71	494022	189849
					128.64	470730	160885
					138.24	457231	159518
					148.55	443688	141866
					159.63	406334	146164
					171.54	372415	148543
					184.34	333999	115565
					198.1	290937	107481
					212.88	255141	112467
					228.76	213513	92051.5
					245.82	180770	82895.3
					264.16	152406	64301.2
					283.87	129577	55030.3
					305.05	107648	57180.1
					327.81	86024	44024.8
					352.27	80556	31609.7
					378.55	65759.3	31797.8
					406.79	56384.9	25554.3
					437.14	48309.6	26385
					469.76	35543.3	16641
					504.81	28338.8	13327.8
					542.47	24154.9	10644

## Sheet: Sheet3
FIGURE S-3 (Supplementary Information)
Feret Diameter / µm
0.67
0.85
0.6
0.68
0.63
1.55
1.16
1.03
1.21
0.57
0.38
0.28
0.8
0.83
0.66
0.28
0.33
0.53
0.94
0.8
0.45
0.08
1
2.44
0.48
2.63
0.43
0.78
0.03
0.05
0.05
0.14
0.11
0.28
0.23
0.28
0.36
0.1
0.27
0.18
0.41
1.98
1.23
0.03
0.03
8.57
2.07
1.72
1.2
1.18
1.49
0.79
2.07
0.55
1.25
9.94
0.34
0.99
0.47
0.4
