# Supplementary material for: Particles emitted from smouldering peat: size-resolved composition and emission factors
Source: Environ Sci Atmos. 2025 Jan 20;5(3):348–66. doi: 10.1039/d4ea00124a (PMC11827554; doi:10.1039/d4ea00124a)
Supplement: EA-005-D4EA00124A-s001 [file EA-005-D4EA00124A-s001.zip › Data/TEM Microscopy Data File.xlsx]

## Sheet: Figure 8 - Particle A
#FORMAT : EMSA/MAS Spectral Data File
#VERSION : 1.0
#TITLE : Map Sum Spectrum_loc7droplet
#DATE : 26-JAN-2022
#TIME : 17:07
#OWNER :
#NPOINTS : 1024.0
#NCOLUMNS : 1.0
#XUNITS : keV
#YUNITS : counts
#DATATYPE : XY
#XPERCHAN : 0.02
#OFFSET : -0.2
#SIGNALTYPE : EDS
#CHOFFSET : 10.0
#LIVETIME : 735.446411133
#REALTIME : 742.988098145
#BEAMKV : 200.0
#MAGCAM : 200000.0
#XTILTSTGE : 0.0
#AZIMANGLE : 0.0
#ELEVANGLE : 18.6
#XPOSITION mm: 0.0000
#YPOSITION mm: 0.0000
#ZPOSITION mm: 0.0000
##OXINSTPT : 4
##OXINSTSTROB: 49.66
##OXINSTNDET : 1
##OXINSTELEMS: 29,6,14,8,16,19,17,7,24,33,20,79,11,12,22,25,26,27,28,30,13
##OXINSTELEMS: 15
##OXINSTLABEL: 29, 8.048, Cu
##OXINSTLABEL: 29, 8.905, Cu
##OXINSTLABEL: 29, 0.930, Cu
##OXINSTLABEL: 29, 0.832, Cu
##OXINSTLABEL: 29, 0.811, Cu
##OXINSTLABEL: 6, 0.277, C
##OXINSTLABEL: 14, 1.740, Si
##OXINSTLABEL: 8, 0.525, O
##OXINSTLABEL: 16, 2.308, S
##OXINSTLABEL: 16, 2.464, S
##OXINSTLABEL: 19, 3.314, K
##OXINSTLABEL: 19, 3.590, K
##OXINSTLABEL: 19, 0.260, K
##OXINSTLABEL: 17, 2.622, Cl
##OXINSTLABEL: 17, 2.816, Cl
##OXINSTLABEL: 17, 0.181, Cl
##OXINSTLABEL: 7, 0.392, N
##OXINSTLABEL: 24, 5.415, Cr
##OXINSTLABEL: 24, 5.947, Cr
##OXINSTLABEL: 24, 0.573, Cr
##OXINSTLABEL: 24, 0.500, Cr
##OXINSTLABEL: 33, 10.544, As
##OXINSTLABEL: 33, 11.726, As
##OXINSTLABEL: 33, 1.282, As
##OXINSTLABEL: 33, 1.155, As
##OXINSTLABEL: 33, 1.120, As
##OXINSTLABEL: 20, 3.692, Ca
##OXINSTLABEL: 20, 4.013, Ca
##OXINSTLABEL: 20, 0.341, Ca
##OXINSTLABEL: 20, 0.303, Ca
##OXINSTLABEL: 79, 9.713, Au
##OXINSTLABEL: 79, 11.443, Au
##OXINSTLABEL: 79, 11.585, Au
##OXINSTLABEL: 79, 10.308, Au
##OXINSTLABEL: 79, 13.382, Au
##OXINSTLABEL: 79, 13.710, Au
##OXINSTLABEL: 79, 8.494, Au
##OXINSTLABEL: 79, 2.123, Au
##OXINSTLABEL: 79, 2.410, Au
##OXINSTLABEL: 79, 1.648, Au
##OXINSTLABEL: 79, 0.265, Au
##OXINSTLABEL: 79, 0.251, Au
##OXINSTLABEL: 11, 1.041, Na
##OXINSTLABEL: 12, 1.254, Mg
##OXINSTLABEL: 22, 4.511, Ti
##OXINSTLABEL: 22, 4.932, Ti
##OXINSTLABEL: 22, 0.452, Ti
##OXINSTLABEL: 22, 0.395, Ti
##OXINSTLABEL: 25, 5.899, Mn
##OXINSTLABEL: 25, 6.490, Mn
##OXINSTLABEL: 25, 0.636, Mn
##OXINSTLABEL: 25, 0.556, Mn
##OXINSTLABEL: 26, 6.404, Fe
##OXINSTLABEL: 26, 7.058, Fe
##OXINSTLABEL: 26, 0.703, Fe
##OXINSTLABEL: 26, 0.615, Fe
##OXINSTLABEL: 27, 6.930, Co
##OXINSTLABEL: 27, 7.650, Co
##OXINSTLABEL: 27, 0.776, Co
##OXINSTLABEL: 27, 0.694, Co
##OXINSTLABEL: 27, 0.678, Co
##OXINSTLABEL: 28, 7.478, Ni
##OXINSTLABEL: 28, 8.265, Ni
##OXINSTLABEL: 28, 0.851, Ni
##OXINSTLABEL: 28, 0.762, Ni
##OXINSTLABEL: 28, 0.743, Ni
##OXINSTLABEL: 30, 8.639, Zn
##OXINSTLABEL: 30, 9.572, Zn
##OXINSTLABEL: 30, 1.012, Zn
##OXINSTLABEL: 30, 0.906, Zn
##OXINSTLABEL: 30, 0.884, Zn
##OXINSTLABEL: 13, 1.487, Al
##OXINSTLABEL: 15, 2.014, P
##OXINSTLABEL: 15, 2.139, P
#SPECTRUM : Spectral Data Starts Here
-0.20000, 0.0
-0.18000, 0.0
-0.16000, 0.0
-0.14000, 0.0
-0.12000, 0.0
-0.10000, 0.0
-0.08000, 17.0
-0.06000, 398.0
-0.04000, 3463.0
-0.02000, 14761.0
0.00000, 35319.0
0.02000, 61449.0
0.04000, 81931.0
0.06000, 68029.0
0.08000, 30267.0
0.10000, 6593.0
0.12000, 854.0
0.14000, 399.0
0.16000, 379.0
0.18000, 349.0
0.20000, 479.0
0.22000, 1347.0
0.24000, 3582.0
0.26000, 6196.0
0.28000, 6653.0
0.30000, 4316.0
0.32000, 1747.0
0.34000, 617.0
0.36000, 561.0
0.38000, 783.0
0.40000, 769.0
0.42000, 486.0
0.44000, 238.0
0.46000, 212.0
0.48000, 406.0
0.50000, 733.0
0.52000, 921.0
0.54000, 818.0
0.56000, 501.0
0.58000, 237.0
0.60000, 119.0
0.62000, 78.0
0.64000, 66.0
0.66000, 67.0
0.68000, 89.0
0.70000, 77.0
0.72000, 65.0
0.74000, 65.0
0.76000, 70.0
0.78000, 81.0
0.80000, 82.0
0.82000, 77.0
0.84000, 84.0
0.86000, 98.0
0.88000, 129.0
0.90000, 194.0
0.92000, 269.0
0.94000, 283.0
0.96000, 220.0
0.98000, 137.0
1.00000, 92.0
1.02000, 87.0
1.04000, 80.0
1.06000, 79.0
1.08000, 72.0
1.10000, 60.0
1.12000, 40.0
1.14000, 44.0
1.16000, 59.0
1.18000, 47.0
1.20000, 45.0
1.22000, 46.0
1.24000, 45.0
1.26000, 47.0
1.28000, 53.0
1.30000, 51.0
1.32000, 52.0
1.34000, 56.0
1.36000, 52.0
1.38000, 46.0
1.40000, 43.0
1.42000, 43.0
1.44000, 51.0
1.46000, 74.0
1.48000, 85.0
1.50000, 82.0
1.52000, 75.0
1.54000, 72.0
1.56000, 62.0
1.58000, 54.0
1.60000, 47.0
1.62000, 43.0
1.64000, 55.0
1.66000, 75.0
1.68000, 120.0
1.70000, 203.0
1.72000, 318.0
1.74000, 375.0
1.76000, 361.0
1.78000, 257.0
1.80000, 140.0
1.82000, 75.0
1.84000, 56.0
1.86000, 53.0
1.88000, 43.0
1.90000, 39.0
1.92000, 35.0
1.94000, 33.0
1.96000, 38.0
1.98000, 41.0
2.00000, 45.0
2.02000, 50.0
2.04000, 40.0
2.06000, 31.0
2.08000, 37.0
2.10000, 38.0
2.12000, 44.0
2.14000, 43.0
2.16000, 43.0
2.18000, 59.0
2.20000, 120.0
2.22000, 286.0
2.24000, 687.0
2.26000, 1397.0
2.28000, 2243.0
2.30000, 2902.0
2.32000, 3013.0
2.34000, 2370.0
2.36000, 1454.0
2.38000, 750.0
2.40000, 356.0
2.42000, 211.0
2.44000, 221.0
2.46000, 240.0
2.48000, 240.0
2.50000, 212.0
2.52000, 157.0
2.54000, 121.0
2.56000, 116.0
2.58000, 149.0
2.60000, 208.0
2.62000, 247.0
2.64000, 237.0
2.66000, 194.0
2.68000, 136.0
2.70000, 83.0
2.72000, 39.0
2.74000, 24.0
2.76000, 27.0
2.78000, 32.0
2.80000, 38.0
2.82000, 45.0
2.84000, 41.0
2.86000, 34.0
2.88000, 26.0
2.90000, 21.0
2.92000, 20.0
2.94000, 17.0
2.96000, 18.0
2.98000, 18.0
3.00000, 18.0
3.02000, 17.0
3.04000, 18.0
3.06000, 15.0
3.08000, 14.0
3.10000, 18.0
3.12000, 22.0
3.14000, 23.0
3.16000, 27.0
3.18000, 28.0
3.20000, 29.0
3.22000, 42.0
3.24000, 72.0
3.26000, 124.0
3.28000, 181.0
3.30000, 226.0
3.32000, 248.0
3.34000, 215.0
3.36000, 172.0
3.38000, 116.0
3.40000, 62.0
3.42000, 35.0
3.44000, 27.0
3.46000, 21.0
3.48000, 17.0
3.50000, 16.0
3.52000, 23.0
3.54000, 32.0
3.56000, 36.0
3.58000, 38.0
3.60000, 38.0
3.62000, 42.0
3.64000, 33.0
3.66000, 27.0
3.68000, 19.0
3.70000, 12.0
3.72000, 14.0
3.74000, 16.0
3.76000, 19.0
3.78000, 16.0
3.80000, 18.0
3.82000, 20.0
3.84000, 15.0
3.86000, 17.0
3.88000, 18.0
3.90000, 18.0
3.92000, 23.0
3.94000, 25.0
3.96000, 28.0
3.98000, 24.0
4.00000, 20.0
4.02000, 21.0
4.04000, 19.0
4.06000, 14.0
4.08000, 12.0
4.10000, 16.0
4.12000, 16.0
4.14000, 17.0
4.16000, 12.0
4.18000, 13.0
4.20000, 19.0
4.22000, 21.0
4.24000, 22.0
4.26000, 19.0
4.28000, 12.0
4.30000, 14.0
4.32000, 16.0
4.34000, 18.0
4.36000, 18.0
4.38000, 17.0
4.40000, 13.0
4.42000, 13.0
4.44000, 14.0
4.46000, 13.0
4.48000, 13.0
4.50000, 17.0
4.52000, 18.0
4.54000, 19.0
4.56000, 23.0
4.58000, 18.0
4.60000, 13.0
4.62000, 14.0
4.64000, 16.0
4.66000, 22.0
4.68000, 19.0
4.70000, 16.0
4.72000, 19.0
4.74000, 13.0
4.76000, 14.0
4.78000, 18.0
4.80000, 16.0
4.82000, 13.0
4.84000, 17.0
4.86000, 18.0
4.88000, 12.0
4.90000, 14.0
4.92000, 15.0
4.94000, 16.0
4.96000, 13.0
4.98000, 13.0
5.00000, 15.0
5.02000, 17.0
5.04000, 17.0
5.06000, 13.0
5.08000, 13.0
5.10000, 14.0
5.12000, 15.0
5.14000, 16.0
5.16000, 14.0
5.18000, 15.0
5.20000, 15.0
5.22000, 16.0
5.24000, 18.0
5.26000, 12.0
5.28000, 9.0
5.30000, 15.0
5.32000, 16.0
5.34000, 20.0
5.36000, 22.0
5.38000, 23.0
5.40000, 22.0
5.42000, 18.0
5.44000, 29.0
5.46000, 28.0
5.48000, 20.0
5.50000, 20.0
5.52000, 16.0
5.54000, 15.0
5.56000, 14.0
5.58000, 13.0
5.60000, 12.0
5.62000, 10.0
5.64000, 18.0
5.66000, 21.0
5.68000, 16.0
5.70000, 13.0
5.72000, 13.0
5.74000, 18.0
5.76000, 18.0
5.78000, 18.0
5.80000, 16.0
5.82000, 13.0
5.84000, 16.0
5.86000, 17.0
5.88000, 13.0
5.90000, 14.0
5.92000, 17.0
5.94000, 16.0
5.96000, 16.0
5.98000, 17.0
6.00000, 15.0
6.02000, 11.0
6.04000, 11.0
6.06000, 17.0
6.08000, 21.0
6.10000, 12.0
6.12000, 10.0
6.14000, 12.0
6.16000, 14.0
6.18000, 16.0
6.20000, 12.0
6.22000, 13.0
6.24000, 18.0
6.26000, 17.0
6.28000, 16.0
6.30000, 17.0
6.32000, 20.0
6.34000, 20.0
6.36000, 22.0
6.38000, 21.0
6.40000, 20.0
6.42000, 18.0
6.44000, 18.0
6.46000, 23.0
6.48000, 17.0
6.50000, 13.0
6.52000, 17.0
6.54000, 18.0
6.56000, 18.0
6.58000, 16.0
6.60000, 15.0
6.62000, 19.0
6.64000, 18.0
6.66000, 16.0
6.68000, 15.0
6.70000, 18.0
6.72000, 17.0
6.74000, 11.0
6.76000, 9.0
6.78000, 14.0
6.80000, 16.0
6.82000, 16.0
6.84000, 20.0
6.86000, 18.0
6.88000, 16.0
6.90000, 16.0
6.92000, 21.0
6.94000, 23.0
6.96000, 19.0
6.98000, 22.0
7.00000, 20.0
7.02000, 16.0
7.04000, 14.0
7.06000, 16.0
7.08000, 13.0
7.10000, 10.0
7.12000, 13.0
7.14000, 16.0
7.16000, 16.0
7.18000, 13.0
7.20000, 13.0
7.22000, 18.0
7.24000, 18.0
7.26000, 17.0
7.28000, 20.0
7.30000, 19.0
7.32000, 20.0
7.34000, 18.0
7.36000, 13.0
7.38000, 13.0
7.40000, 18.0
7.42000, 20.0
7.44000, 17.0
7.46000, 16.0
7.48000, 20.0
7.50000, 20.0
7.52000, 14.0
7.54000, 11.0
7.56000, 13.0
7.58000, 17.0
7.60000, 20.0
7.62000, 19.0
7.64000, 17.0
7.66000, 18.0
7.68000, 15.0
7.70000, 17.0
7.72000, 16.0
7.74000, 15.0
7.76000, 17.0
7.78000, 18.0
7.80000, 18.0
7.82000, 21.0
7.84000, 37.0
7.86000, 64.0
7.88000, 101.0
7.90000, 202.0
7.92000, 382.0
7.94000, 623.0
7.96000, 948.0
7.98000, 1345.0
8.00000, 1705.0
8.02000, 1946.0
8.04000, 2018.0
8.06000, 1887.0
8.08000, 1588.0
8.10000, 1220.0
8.12000, 886.0
8.14000, 574.0
8.16000, 330.0
8.18000, 196.0
8.20000, 101.0
8.22000, 47.0
8.24000, 30.0
8.26000, 20.0
8.28000, 16.0
8.30000, 15.0
8.32000, 14.0
8.34000, 18.0
8.36000, 17.0
8.38000, 16.0
8.40000, 14.0
8.42000, 12.0
8.44000, 14.0
8.46000, 19.0
8.48000, 24.0
8.50000, 22.0
8.52000, 19.0
8.54000, 18.0
8.56000, 20.0
8.58000, 21.0
8.60000, 27.0
8.62000, 26.0
8.64000, 19.0
8.66000, 23.0
8.68000, 23.0
8.70000, 29.0
8.72000, 35.0
8.74000, 39.0
8.76000, 63.0
8.78000, 87.0
8.80000, 116.0
8.82000, 166.0
8.84000, 220.0
8.86000, 262.0
8.88000, 293.0
8.90000, 308.0
8.92000, 297.0
8.94000, 267.0
8.96000, 215.0
8.98000, 150.0
9.00000, 94.0
9.02000, 60.0
9.04000, 42.0
9.06000, 27.0
9.08000, 20.0
9.10000, 15.0
9.12000, 10.0
9.14000, 11.0
9.16000, 11.0
9.18000, 10.0
9.20000, 7.0
9.22000, 8.0
9.24000, 9.0
9.26000, 6.0
9.28000, 6.0
9.30000, 6.0
9.32000, 8.0
9.34000, 11.0
9.36000, 10.0
9.38000, 6.0
9.40000, 5.0
9.42000, 7.0
9.44000, 9.0
9.46000, 10.0
9.48000, 9.0
9.50000, 8.0
9.52000, 5.0
9.54000, 5.0
9.56000, 11.0
9.58000, 11.0
9.60000, 11.0
9.62000, 15.0
9.64000, 18.0
9.66000, 16.0
9.68000, 18.0
9.70000, 19.0
9.72000, 19.0
9.74000, 17.0
9.76000, 16.0
9.78000, 15.0
9.80000, 10.0
9.82000, 10.0
9.84000, 10.0
9.86000, 10.0
9.88000, 8.0
9.90000, 7.0
9.92000, 6.0
9.94000, 7.0
9.96000, 6.0
9.98000, 7.0
10.00000, 6.0
10.02000, 6.0
10.04000, 9.0
10.06000, 8.0
10.08000, 7.0
10.10000, 8.0
10.12000, 8.0
10.14000, 9.0
10.16000, 8.0
10.18000, 4.0
10.20000, 7.0
10.22000, 11.0
10.24000, 9.0
10.26000, 6.0
10.28000, 7.0
10.30000, 9.0
10.32000, 9.0
10.34000, 7.0
10.36000, 5.0
10.38000, 8.0
10.40000, 8.0
10.42000, 7.0
10.44000, 9.0
10.46000, 7.0
10.48000, 10.0
10.50000, 17.0
10.52000, 14.0
10.54000, 15.0
10.56000, 19.0
10.58000, 15.0
10.60000, 12.0
10.62000, 12.0
10.64000, 11.0
10.66000, 7.0
10.68000, 6.0
10.70000, 7.0
10.72000, 6.0
10.74000, 7.0
10.76000, 8.0
10.78000, 6.0
10.80000, 4.0
10.82000, 4.0
10.84000, 7.0
10.86000, 5.0
10.88000, 3.0
10.90000, 7.0
10.92000, 8.0
10.94000, 6.0
10.96000, 8.0
10.98000, 7.0
11.00000, 8.0
11.02000, 9.0
11.04000, 7.0
11.06000, 7.0
11.08000, 8.0
11.10000, 7.0
11.12000, 11.0
11.14000, 11.0
11.16000, 7.0
11.18000, 6.0
11.20000, 6.0
11.22000, 4.0
11.24000, 5.0
11.26000, 4.0
11.28000, 5.0
11.30000, 8.0
11.32000, 12.0
11.34000, 11.0
11.36000, 9.0
11.38000, 13.0
11.40000, 13.0
11.42000, 10.0
11.44000, 11.0
11.46000, 10.0
11.48000, 11.0
11.50000, 12.0
11.52000, 11.0
11.54000, 13.0
11.56000, 15.0
11.58000, 10.0
11.60000, 8.0
11.62000, 8.0
11.64000, 12.0
11.66000, 12.0
11.68000, 10.0
11.70000, 12.0
11.72000, 12.0
11.74000, 11.0
11.76000, 7.0
11.78000, 6.0
11.80000, 10.0
11.82000, 14.0
11.84000, 14.0
11.86000, 14.0
11.88000, 14.0
11.90000, 13.0
11.92000, 14.0
11.94000, 16.0
11.96000, 15.0
11.98000, 12.0
12.00000, 8.0
12.02000, 6.0
12.04000, 6.0
12.06000, 7.0
12.08000, 6.0
12.10000, 6.0
12.12000, 5.0
12.14000, 8.0
12.16000, 6.0
12.18000, 3.0
12.20000, 6.0
12.22000, 8.0
12.24000, 7.0
12.26000, 6.0
12.28000, 4.0
12.30000, 4.0
12.32000, 5.0
12.34000, 6.0
12.36000, 7.0
12.38000, 7.0
12.40000, 6.0
12.42000, 6.0
12.44000, 6.0
12.46000, 7.0
12.48000, 6.0
12.50000, 7.0
12.52000, 12.0
12.54000, 12.0
12.56000, 16.0
12.58000, 12.0
12.60000, 8.0
12.62000, 11.0
12.64000, 13.0
12.66000, 15.0
12.68000, 11.0
12.70000, 8.0
12.72000, 9.0
12.74000, 7.0
12.76000, 5.0
12.78000, 8.0
12.80000, 10.0
12.82000, 7.0
12.84000, 5.0
12.86000, 6.0
12.88000, 6.0
12.90000, 6.0
12.92000, 5.0
12.94000, 7.0
12.96000, 6.0
12.98000, 6.0
13.00000, 8.0
13.02000, 9.0
13.04000, 6.0
13.06000, 8.0
13.08000, 10.0
13.10000, 9.0
13.12000, 6.0
13.14000, 6.0
13.16000, 7.0
13.18000, 6.0
13.20000, 7.0
13.22000, 8.0
13.24000, 7.0
13.26000, 6.0
13.28000, 9.0
13.30000, 8.0
13.32000, 7.0
13.34000, 9.0
13.36000, 6.0
13.38000, 4.0
13.40000, 8.0
13.42000, 8.0
13.44000, 8.0
13.46000, 9.0
13.48000, 8.0
13.50000, 5.0
13.52000, 5.0
13.54000, 7.0
13.56000, 6.0
13.58000, 4.0
13.60000, 4.0
13.62000, 6.0
13.64000, 7.0
13.66000, 6.0
13.68000, 5.0
13.70000, 3.0
13.72000, 4.0
13.74000, 3.0
13.76000, 4.0
13.78000, 4.0
13.80000, 8.0
13.82000, 8.0
13.84000, 6.0
13.86000, 7.0
13.88000, 7.0
13.90000, 7.0
13.92000, 6.0
13.94000, 6.0
13.96000, 6.0
13.98000, 6.0
14.00000, 3.0
14.02000, 3.0
14.04000, 4.0
14.06000, 5.0
14.08000, 6.0
14.10000, 4.0
14.12000, 6.0
14.14000, 7.0
14.16000, 5.0
14.18000, 6.0
14.20000, 5.0
14.22000, 3.0
14.24000, 4.0
14.26000, 6.0
14.28000, 5.0
14.30000, 4.0
14.32000, 2.0
14.34000, 5.0
14.36000, 6.0
14.38000, 2.0
14.40000, 2.0
14.42000, 4.0
14.44000, 4.0
14.46000, 4.0
14.48000, 4.0
14.50000, 7.0
14.52000, 6.0
14.54000, 4.0
14.56000, 4.0
14.58000, 5.0
14.60000, 5.0
14.62000, 5.0
14.64000, 4.0
14.66000, 6.0
14.68000, 7.0
14.70000, 5.0
14.72000, 7.0
14.74000, 5.0
14.76000, 3.0
14.78000, 3.0
14.80000, 3.0
14.82000, 6.0
14.84000, 4.0
14.86000, 4.0
14.88000, 5.0
14.90000, 5.0
14.92000, 6.0
14.94000, 6.0
14.96000, 7.0
14.98000, 8.0
15.00000, 5.0
15.02000, 3.0
15.04000, 4.0
15.06000, 3.0
15.08000, 3.0
15.10000, 5.0
15.12000, 10.0
15.14000, 8.0
15.16000, 9.0
15.18000, 7.0
15.20000, 5.0
15.22000, 6.0
15.24000, 3.0
15.26000, 2.0
15.28000, 4.0
15.30000, 6.0
15.32000, 5.0
15.34000, 3.0
15.36000, 4.0
15.38000, 5.0
15.40000, 6.0
15.42000, 5.0
15.44000, 7.0
15.46000, 8.0
15.48000, 8.0
15.50000, 6.0
15.52000, 4.0
15.54000, 5.0
15.56000, 4.0
15.58000, 5.0
15.60000, 4.0
15.62000, 2.0
15.64000, 4.0
15.66000, 5.0
15.68000, 4.0
15.70000, 5.0
15.72000, 6.0
15.74000, 7.0
15.76000, 6.0
15.78000, 6.0
15.80000, 7.0
15.82000, 4.0
15.84000, 6.0
15.86000, 5.0
15.88000, 4.0
15.90000, 6.0
15.92000, 6.0
15.94000, 7.0
15.96000, 6.0
15.98000, 6.0
16.00000, 7.0
16.02000, 6.0
16.04000, 4.0
16.06000, 2.0
16.08000, 2.0
16.10000, 4.0
16.12000, 4.0
16.14000, 3.0
16.16000, 5.0
16.18000, 6.0
16.20000, 3.0
16.22000, 3.0
16.24000, 3.0
16.26000, 3.0
16.28000, 5.0
16.30000, 5.0
16.32000, 5.0
16.34000, 5.0
16.36000, 7.0
16.38000, 6.0
16.40000, 5.0
16.42000, 4.0
16.44000, 1.0
16.46000, 3.0
16.48000, 5.0
16.50000, 5.0
16.52000, 3.0
16.54000, 3.0
16.56000, 4.0
16.58000, 3.0
16.60000, 3.0
16.62000, 2.0
16.64000, 3.0
16.66000, 4.0
16.68000, 5.0
16.70000, 3.0
16.72000, 2.0
16.74000, 4.0
16.76000, 4.0
16.78000, 3.0
16.80000, 4.0
16.82000, 4.0
16.84000, 3.0
16.86000, 4.0
16.88000, 4.0
16.90000, 5.0
16.92000, 6.0
16.94000, 5.0
16.96000, 4.0
16.98000, 5.0
17.00000, 6.0
17.02000, 4.0
17.04000, 5.0
17.06000, 3.0
17.08000, 2.0
17.10000, 2.0
17.12000, 2.0
17.14000, 5.0
17.16000, 5.0
17.18000, 6.0
17.20000, 5.0
17.22000, 5.0
17.24000, 3.0
17.26000, 2.0
17.28000, 4.0
17.30000, 5.0
17.32000, 5.0
17.34000, 4.0
17.36000, 5.0
17.38000, 6.0
17.40000, 3.0
17.42000, 6.0
17.44000, 7.0
17.46000, 5.0
17.48000, 6.0
17.50000, 5.0
17.52000, 3.0
17.54000, 3.0
17.56000, 4.0
17.58000, 4.0
17.60000, 3.0
17.62000, 4.0
17.64000, 3.0
17.66000, 2.0
17.68000, 0.0
17.70000, 0.0
17.72000, 1.0
17.74000, 3.0
17.76000, 7.0
17.78000, 5.0
17.80000, 3.0
17.82000, 4.0
17.84000, 3.0
17.86000, 4.0
17.88000, 3.0
17.90000, 5.0
17.92000, 6.0
17.94000, 3.0
17.96000, 3.0
17.98000, 3.0
18.00000, 3.0
18.02000, 3.0
18.04000, 0.0
18.06000, 3.0
18.08000, 5.0
18.10000, 2.0
18.12000, 1.0
18.14000, 2.0
18.16000, 4.0
18.18000, 8.0
18.20000, 7.0
18.22000, 4.0
18.24000, 4.0
18.26000, 3.0
18.28000, 2.0
18.30000, 3.0
18.32000, 4.0
18.34000, 3.0
18.36000, 1.0
18.38000, 4.0
18.40000, 4.0
18.42000, 2.0
18.44000, 5.0
18.46000, 6.0
18.48000, 5.0
18.50000, 2.0
18.52000, 3.0
18.54000, 6.0
18.56000, 4.0
18.58000, 5.0
18.60000, 5.0
18.62000, 4.0
18.64000, 3.0
18.66000, 3.0
18.68000, 2.0
18.70000, 3.0
18.72000, 2.0
18.74000, 3.0
18.76000, 5.0
18.78000, 3.0
18.80000, 3.0
18.82000, 4.0
18.84000, 3.0
18.86000, 2.0
18.88000, 4.0
18.90000, 5.0
18.92000, 4.0
18.94000, 4.0
18.96000, 1.0
18.98000, 1.0
19.00000, 3.0
19.02000, 2.0
19.04000, 2.0
19.06000, 2.0
19.08000, 4.0
19.10000, 5.0
19.12000, 4.0
19.14000, 3.0
19.16000, 2.0
19.18000, 2.0
19.20000, 5.0
19.22000, 5.0
19.24000, 3.0
19.26000, 2.0
19.28000, 1.0
19.30000, 3.0
19.32000, 4.0
19.34000, 3.0
19.36000, 3.0
19.38000, 1.0
19.40000, 2.0
19.42000, 4.0
19.44000, 4.0
19.46000, 2.0
19.48000, 1.0
19.50000, 2.0
19.52000, 2.0
19.54000, 1.0
19.56000, 4.0
19.58000, 3.0
19.60000, 1.0
19.62000, 2.0
19.64000, 3.0
19.66000, 4.0
19.68000, 4.0
19.70000, 3.0
19.72000, 4.0
19.74000, 3.0
19.76000, 2.0
19.78000, 2.0
19.80000, 1.0
19.82000, 1.0
19.84000, 2.0
19.86000, 2.0
19.88000, 4.0
19.90000, 5.0
19.92000, 2.0
19.94000, 2.0
19.96000, 5.0
19.98000, 4.0
20.00000, 4.0
20.02000, 4.0
20.04000, 3.0
20.06000, 1.0
20.08000, 2.0
20.10000, 4.0
20.12000, 3.0
20.14000, 2.0
20.16000, 2.0
20.18000, 3.0
20.20000, 3.0
20.22000, 3.0
20.24000, 4.0
20.26000, 4.0
#ENDOFDATA :

## Sheet: Figure 8 - Particle B
#FORMAT : EMSA/MAS Spectral Data File
#VERSION : 1.0
#TITLE : Spectrum 16
#DATE : 17-NOV-2021
#TIME : 13:21
#OWNER :
#NPOINTS : 2048.0
#NCOLUMNS : 1.0
#XUNITS : keV
#YUNITS : counts
#DATATYPE : XY
#XPERCHAN : 0.01
#OFFSET : -0.2
#SIGNALTYPE : EDS
#CHOFFSET : 20.0
#LIVETIME : 131.273590088
#REALTIME : 132.508773804
#BEAMKV : 200.0
#MAGCAM : 250000.0
#XTILTSTGE : 0.0
#AZIMANGLE : 0.0
#ELEVANGLE : 18.6
#XPOSITION mm: 0.0000
#YPOSITION mm: 0.0000
#ZPOSITION mm: 0.0000
##OXINSTPT : 4
##OXINSTSTROB: 49.14
##OXINSTNDET : 1
##OXINSTELEMS: 6	8	14	25	27	28
##OXINSTELEMS: 60
##OXINSTLABEL: 6	0.277	C
##OXINSTLABEL: 8	0.525	O
##OXINSTLABEL: 14	1.74	Si
##OXINSTLABEL: 25	5.899	Mn
##OXINSTLABEL: 25	6.49	Mn
##OXINSTLABEL: 25	0.636	Mn
##OXINSTLABEL: 25	0.556	Mn
##OXINSTLABEL: 27	6.93	Co
##OXINSTLABEL: 27	7.65	Co
##OXINSTLABEL: 27	0.776	Co
##OXINSTLABEL: 27	0.694	Co
##OXINSTLABEL: 27	0.678	Co
##OXINSTLABEL: 28	7.478	Ni
##OXINSTLABEL: 28	8.265	Ni
##OXINSTLABEL: 28	0.851	Ni
##OXINSTLABEL: 28	0.762	Ni
##OXINSTLABEL: 28	0.743	Ni
##OXINSTLABEL: 29	8.048	Cu
##OXINSTLABEL: 29	8.905	Cu
##OXINSTLABEL: 29	0.93	Cu
##OXINSTLABEL: 29	0.832	Cu
##OXINSTLABEL: 29	0.811	Cu
##OXINSTLABEL: 11	1.041	Na
##OXINSTLABEL: 12	1.254	Mg
##OXINSTLABEL: 19	3.314	K
##OXINSTLABEL: 19	3.59	K
##OXINSTLABEL: 19	0.26	K
##OXINSTLABEL: 20	3.692	Ca
##OXINSTLABEL: 20	4.013	Ca
##OXINSTLABEL: 20	0.341	Ca
##OXINSTLABEL: 20	0.303	Ca
##OXINSTLABEL: 22	4.511	Ti
##OXINSTLABEL: 22	4.932	Ti
##OXINSTLABEL: 22	0.452	Ti
##OXINSTLABEL: 22	0.395	Ti
##OXINSTLABEL: 24	5.415	Cr
##OXINSTLABEL: 24	5.947	Cr
##OXINSTLABEL: 24	0.573	Cr
##OXINSTLABEL: 24	0.5	Cr
##OXINSTLABEL: 26	6.404	Fe
##OXINSTLABEL: 26	7.058	Fe
##OXINSTLABEL: 26	0.703	Fe
##OXINSTLABEL: 26	0.615	Fe
##OXINSTLABEL: 30	8.639	Zn
##OXINSTLABEL: 30	9.572	Zn
##OXINSTLABEL: 30	1.012	Zn
##OXINSTLABEL: 30	0.906	Zn
##OXINSTLABEL: 30	0.884	Zn
##OXINSTLABEL: 13	1.487	Al
##OXINSTLABEL: 15	2.014	P
##OXINSTLABEL: 15	2.139	P
##OXINSTLABEL: 7	0.392	N
##OXINSTLABEL: 16	2.308	S
##OXINSTLABEL: 16	2.464	S
##OXINSTLABEL: 17	2.622	Cl
##OXINSTLABEL: 17	2.816	Cl
##OXINSTLABEL: 17	0.181	Cl
##OXINSTLABEL: 82	10.552	Pb
##OXINSTLABEL: 82	12.614	Pb
##OXINSTLABEL: 82	12.623	Pb
##OXINSTLABEL: 82	11.349	Pb
##OXINSTLABEL: 82	14.765	Pb
##OXINSTLABEL: 82	15.101	Pb
##OXINSTLABEL: 82	9.185	Pb
##OXINSTLABEL: 82	2.345	Pb
##OXINSTLABEL: 82	2.653	Pb
##OXINSTLABEL: 82	1.823	Pb
##OXINSTLABEL: 82	0.293	Pb
##OXINSTLABEL: 82	0.276	Pb
##OXINSTLABEL: 60	5.23	Nd
##OXINSTLABEL: 60	5.722	Nd
##OXINSTLABEL: 60	6.09	Nd
##OXINSTLABEL: 60	5.146	Nd
##OXINSTLABEL: 60	6.602	Nd
##OXINSTLABEL: 60	6.883	Nd
##OXINSTLABEL: 60	4.633	Nd
##OXINSTLABEL: 60	0.978	Nd
##OXINSTLABEL: 60	1.18	Nd
##OXINSTLABEL: 60	0.753	Nd
##OXINSTLABEL: 60	0.096	Nd
#SPECTRUM : Spectral Data Starts Here
-0.2	0
-0.19	0
-0.18	0
-0.17	0
-0.16	0
-0.15	0
-0.14	0
-0.13	0
-0.12	0
-0.11	0
-0.1	0
-0.09	0
-0.08	2
-0.07	3
-0.06	14
-0.05	68
-0.04	201
-0.03	543
-0.02	1178
-0.01	2047
0	2981
0.01	4113
0.02	5261
0.03	6553
0.04	7208
0.05	7179
0.06	5924
0.07	3846
0.08	1987
0.09	807
0.1	270
0.11	93
0.12	36
0.13	30
0.14	24
0.15	20
0.16	24
0.17	29
0.18	27
0.19	26
0.2	28
0.21	63
0.22	82
0.23	150
0.24	214
0.25	285
0.26	407
0.27	429
0.28	406
0.29	349
0.3	250
0.31	158
0.32	79
0.33	43
0.34	23
0.35	11
0.36	13
0.37	17
0.38	15
0.39	17
0.4	17
0.41	15
0.42	19
0.43	16
0.44	17
0.45	27
0.46	59
0.47	105
0.48	148
0.49	223
0.5	343
0.51	455
0.52	487
0.53	473
0.54	385
0.55	314
0.56	212
0.57	126
0.58	74
0.59	42
0.6	25
0.61	39
0.62	33
0.63	36
0.64	36
0.65	42
0.66	36
0.67	37
0.68	44
0.69	38
0.7	39
0.71	66
0.72	58
0.73	74
0.74	80
0.75	96
0.76	108
0.77	104
0.78	110
0.79	132
0.8	163
0.81	212
0.82	281
0.83	398
0.84	467
0.85	536
0.86	552
0.87	478
0.88	406
0.89	276
0.9	203
0.91	150
0.92	104
0.93	88
0.94	68
0.95	55
0.96	44
0.97	30
0.98	22
0.99	24
1	18
1.01	17
1.02	19
1.03	21
1.04	14
1.05	21
1.06	12
1.07	12
1.08	16
1.09	13
1.1	11
1.11	9
1.12	9
1.13	9
1.14	13
1.15	16
1.16	12
1.17	13
1.18	7
1.19	6
1.2	11
1.21	14
1.22	13
1.23	14
1.24	14
1.25	13
1.26	10
1.27	9
1.28	10
1.29	14
1.3	12
1.31	8
1.32	6
1.33	8
1.34	14
1.35	10
1.36	9
1.37	10
1.38	10
1.39	12
1.4	8
1.41	8
1.42	10
1.43	8
1.44	13
1.45	10
1.46	13
1.47	10
1.48	12
1.49	15
1.5	15
1.51	10
1.52	11
1.53	8
1.54	8
1.55	10
1.56	9
1.57	11
1.58	13
1.59	9
1.6	7
1.61	10
1.62	10
1.63	9
1.64	8
1.65	13
1.66	16
1.67	24
1.68	43
1.69	64
1.7	75
1.71	87
1.72	119
1.73	150
1.74	174
1.75	162
1.76	138
1.77	123
1.78	91
1.79	75
1.8	52
1.81	35
1.82	31
1.83	20
1.84	15
1.85	10
1.86	12
1.87	8
1.88	11
1.89	8
1.9	4
1.91	3
1.92	6
1.93	9
1.94	11
1.95	7
1.96	13
1.97	10
1.98	9
1.99	12
2	9
2.01	4
2.02	3
2.03	5
2.04	10
2.05	12
2.06	12
2.07	9
2.08	7
2.09	10
2.1	10
2.11	9
2.12	10
2.13	10
2.14	8
2.15	11
2.16	12
2.17	11
2.18	10
2.19	11
2.2	11
2.21	8
2.22	7
2.23	11
2.24	17
2.25	11
2.26	8
2.27	8
2.28	6
2.29	7
2.3	7
2.31	11
2.32	9
2.33	7
2.34	9
2.35	11
2.36	8
2.37	6
2.38	7
2.39	9
2.4	6
2.41	7
2.42	7
2.43	6
2.44	6
2.45	5
2.46	6
2.47	5
2.48	6
2.49	6
2.5	5
2.51	3
2.52	7
2.53	6
2.54	7
2.55	6
2.56	5
2.57	5
2.58	8
2.59	8
2.6	8
2.61	9
2.62	11
2.63	7
2.64	4
2.65	5
2.66	7
2.67	8
2.68	6
2.69	5
2.7	6
2.71	6
2.72	6
2.73	7
2.74	4
2.75	2
2.76	4
2.77	4
2.78	5
2.79	4
2.8	5
2.81	3
2.82	3
2.83	5
2.84	5
2.85	2
2.86	5
2.87	4
2.88	5
2.89	5
2.9	3
2.91	2
2.92	3
2.93	6
2.94	9
2.95	7
2.96	5
2.97	3
2.98	4
2.99	4
3	5
3.01	4
3.02	4
3.03	4
3.04	3
3.05	3
3.06	4
3.07	8
3.08	6
3.09	3
3.1	4
3.11	5
3.12	5
3.13	2
3.14	2
3.15	3
3.16	6
3.17	4
3.18	4
3.19	5
3.2	2
3.21	4
3.22	7
3.23	6
3.24	3
3.25	8
3.26	6
3.27	5
3.28	4
3.29	5
3.3	5
3.31	7
3.32	9
3.33	10
3.34	6
3.35	3
3.36	4
3.37	1
3.38	3
3.39	4
3.4	5
3.41	6
3.42	4
3.43	5
3.44	4
3.45	4
3.46	3
3.47	4
3.48	4
3.49	5
3.5	5
3.51	4
3.52	3
3.53	3
3.54	2
3.55	5
3.56	7
3.57	6
3.58	5
3.59	7
3.6	6
3.61	3
3.62	2
3.63	3
3.64	5
3.65	3
3.66	3
3.67	4
3.68	3
3.69	4
3.7	4
3.71	3
3.72	4
3.73	4
3.74	4
3.75	5
3.76	7
3.77	4
3.78	5
3.79	3
3.8	3
3.81	2
3.82	5
3.83	6
3.84	7
3.85	4
3.86	3
3.87	3
3.88	3
3.89	4
3.9	5
3.91	4
3.92	3
3.93	3
3.94	7
3.95	4
3.96	3
3.97	5
3.98	2
3.99	3
4	2
4.01	1
4.02	2
4.03	3
4.04	3
4.05	3
4.06	4
4.07	5
4.08	4
4.09	3
4.1	4
4.11	5
4.12	4
4.13	4
4.14	5
4.15	8
4.16	5
4.17	2
4.18	3
4.19	2
4.2	3
4.21	3
4.22	4
4.23	3
4.24	3
4.25	4
4.26	3
4.27	4
4.28	3
4.29	5
4.3	3
4.31	5
4.32	5
4.33	4
4.34	1
4.35	3
4.36	6
4.37	4
4.38	2
4.39	3
4.4	2
4.41	3
4.42	6
4.43	3
4.44	0
4.45	3
4.46	5
4.47	4
4.48	3
4.49	5
4.5	3
4.51	2
4.52	2
4.53	1
4.54	1
4.55	4
4.56	3
4.57	2
4.58	4
4.59	4
4.6	2
4.61	2
4.62	3
4.63	3
4.64	1
4.65	2
4.66	2
4.67	2
4.68	1
4.69	2
4.7	3
4.71	4
4.72	5
4.73	4
4.74	4
4.75	4
4.76	5
4.77	3
4.78	3
4.79	4
4.8	3
4.81	2
4.82	1
4.83	1
4.84	4
4.85	3
4.86	1
4.87	3
4.88	3
4.89	4
4.9	2
4.91	1
4.92	3
4.93	2
4.94	4
4.95	4
4.96	4
4.97	3
4.98	4
4.99	4
5	1
5.01	2
5.02	4
5.03	4
5.04	5
5.05	4
5.06	4
5.07	5
5.08	4
5.09	4
5.1	4
5.11	3
5.12	6
5.13	4
5.14	1
5.15	5
5.16	7
5.17	6
5.18	9
5.19	8
5.2	10
5.21	8
5.22	6
5.23	8
5.24	5
5.25	5
5.26	8
5.27	6
5.28	7
5.29	7
5.3	5
5.31	2
5.32	3
5.33	8
5.34	7
5.35	6
5.36	6
5.37	5
5.38	8
5.39	11
5.4	8
5.41	4
5.42	5
5.43	7
5.44	7
5.45	6
5.46	9
5.47	9
5.48	5
5.49	5
5.5	3
5.51	3
5.52	4
5.53	4
5.54	2
5.55	2
5.56	1
5.57	1
5.58	1
5.59	4
5.6	3
5.61	2
5.62	5
5.63	3
5.64	5
5.65	6
5.66	5
5.67	6
5.68	7
5.69	7
5.7	6
5.71	6
5.72	6
5.73	9
5.74	10
5.75	8
5.76	7
5.77	10
5.78	12
5.79	15
5.8	13
5.81	19
5.82	31
5.83	35
5.84	31
5.85	38
5.86	53
5.87	62
5.88	56
5.89	48
5.9	53
5.91	49
5.92	38
5.93	44
5.94	43
5.95	36
5.96	34
5.97	34
5.98	24
5.99	14
6	16
6.01	14
6.02	9
6.03	9
6.04	6
6.05	4
6.06	6
6.07	4
6.08	6
6.09	5
6.1	4
6.11	5
6.12	5
6.13	4
6.14	4
6.15	5
6.16	4
6.17	3
6.18	3
6.19	2
6.2	3
6.21	2
6.22	3
6.23	4
6.24	4
6.25	3
6.26	3
6.27	4
6.28	6
6.29	6
6.3	5
6.31	3
6.32	3
6.33	8
6.34	7
6.35	4
6.36	5
6.37	7
6.38	5
6.39	8
6.4	11
6.41	7
6.42	10
6.43	9
6.44	6
6.45	12
6.46	9
6.47	11
6.48	15
6.49	13
6.5	12
6.51	10
6.52	9
6.53	8
6.54	6
6.55	7
6.56	9
6.57	7
6.58	6
6.59	4
6.6	3
6.61	3
6.62	5
6.63	5
6.64	2
6.65	2
6.66	1
6.67	0
6.68	0
6.69	2
6.7	5
6.71	6
6.72	5
6.73	3
6.74	2
6.75	2
6.76	3
6.77	4
6.78	3
6.79	5
6.8	9
6.81	12
6.82	10
6.83	11
6.84	14
6.85	18
6.86	24
6.87	30
6.88	32
6.89	33
6.9	34
6.91	33
6.92	42
6.93	45
6.94	43
6.95	41
6.96	47
6.97	43
6.98	30
6.99	25
7	24
7.01	16
7.02	11
7.03	8
7.04	8
7.05	10
7.06	8
7.07	10
7.08	11
7.09	10
7.1	7
7.11	3
7.12	4
7.13	4
7.14	2
7.15	2
7.16	3
7.17	5
7.18	7
7.19	6
7.2	5
7.21	2
7.22	2
7.23	3
7.24	5
7.25	4
7.26	5
7.27	5
7.28	6
7.29	14
7.3	15
7.31	15
7.32	22
7.33	26
7.34	34
7.35	59
7.36	76
7.37	98
7.38	117
7.39	151
7.4	177
7.41	212
7.42	282
7.43	323
7.44	322
7.45	342
7.46	369
7.47	383
7.48	393
7.49	354
7.5	333
7.51	306
7.52	255
7.53	219
7.54	186
7.55	153
7.56	134
7.57	109
7.58	84
7.59	60
7.6	40
7.61	32
7.62	30
7.63	20
7.64	14
7.65	15
7.66	11
7.67	10
7.68	8
7.69	7
7.7	10
7.71	6
7.72	6
7.73	9
7.74	8
7.75	7
7.76	4
7.77	4
7.78	4
7.79	4
7.8	5
7.81	6
7.82	5
7.83	5
7.84	5
7.85	7
7.86	6
7.87	12
7.88	18
7.89	24
7.9	36
7.91	39
7.92	53
7.93	63
7.94	86
7.95	118
7.96	142
7.97	160
7.98	180
7.99	205
8	218
8.01	243
8.02	279
8.03	271
8.04	254
8.05	255
8.06	237
8.07	236
8.08	221
8.09	186
8.1	154
8.11	135
8.12	111
8.13	93
8.14	81
8.15	71
8.16	62
8.17	58
8.18	55
8.19	54
8.2	59
8.21	52
8.22	47
8.23	50
8.24	49
8.25	50
8.26	54
8.27	49
8.28	37
8.29	35
8.3	38
8.31	39
8.32	34
8.33	34
8.34	31
8.35	26
8.36	23
8.37	20
8.38	12
8.39	9
8.4	11
8.41	8
8.42	6
8.43	5
8.44	4
8.45	5
8.46	4
8.47	3
8.48	2
8.49	2
8.5	2
8.51	2
8.52	4
8.53	3
8.54	4
8.55	6
8.56	5
8.57	3
8.58	2
8.59	5
8.6	4
8.61	4
8.62	8
8.63	5
8.64	4
8.65	5
8.66	4
8.67	7
8.68	7
8.69	5
8.7	3
8.71	5
8.72	6
8.73	5
8.74	5
8.75	6
8.76	7
8.77	12
8.78	13
8.79	14
8.8	16
8.81	14
8.82	16
8.83	24
8.84	24
8.85	30
8.86	32
8.87	39
8.88	41
8.89	42
8.9	48
8.91	50
8.92	49
8.93	43
8.94	38
8.95	35
8.96	34
8.97	32
8.98	23
8.99	14
9	12
9.01	11
9.02	8
9.03	8
9.04	6
9.05	5
9.06	4
9.07	4
9.08	4
9.09	2
9.1	1
9.11	2
9.12	2
9.13	1
9.14	1
9.15	1
9.16	2
9.17	1
9.18	2
9.19	2
9.2	3
9.21	2
9.22	1
9.23	3
9.24	2
9.25	0
9.26	1
9.27	4
9.28	3
9.29	0
9.3	1
9.31	0
9.32	1
9.33	2
9.34	1
9.35	0
9.36	1
9.37	1
9.38	2
9.39	1
9.4	0
9.41	1
9.42	0
9.43	2
9.44	3
9.45	2
9.46	2
9.47	2
9.48	3
9.49	2
9.5	1
9.51	0
9.52	1
9.53	2
9.54	1
9.55	1
9.56	2
9.57	3
9.58	2
9.59	3
9.6	2
9.61	3
9.62	3
9.63	3
9.64	1
9.65	0
9.66	3
9.67	3
9.68	3
9.69	4
9.7	4
9.71	2
9.72	4
9.73	6
9.74	5
9.75	3
9.76	1
9.77	4
9.78	4
9.79	2
9.8	1
9.81	3
9.82	3
9.83	1
9.84	0
9.85	1
9.86	1
9.87	1
9.88	2
9.89	1
9.9	1
9.91	3
9.92	2
9.93	1
9.94	2
9.95	1
9.96	2
9.97	1
9.98	0
9.99	0
10	1
10.01	3
10.02	2
10.03	0
10.04	1
10.05	1
10.06	2
10.07	2
10.08	0
10.09	1
10.1	1
10.11	4
10.12	3
10.13	1
10.14	2
10.15	3
10.16	2
10.17	1
10.18	0
10.19	2
10.2	1
10.21	0
10.22	1
10.23	1
10.24	0
10.25	0
10.26	2
10.27	3
10.28	1
10.29	0
10.3	1
10.31	0
10.32	0
10.33	1
10.34	1
10.35	0
10.36	2
10.37	2
10.38	3
10.39	1
10.4	0
10.41	1
10.42	2
10.43	3
10.44	3
10.45	4
10.46	3
10.47	1
10.48	4
10.49	4
10.5	3
10.51	3
10.52	1
10.53	1
10.54	1
10.55	3
10.56	3
10.57	1
10.58	1
10.59	2
10.6	1
10.61	0
10.62	0
10.63	1
10.64	2
10.65	2
10.66	1
10.67	2
10.68	1
10.69	1
10.7	1
10.71	2
10.72	1
10.73	1
10.74	2
10.75	3
10.76	2
10.77	1
10.78	2
10.79	1
10.8	2
10.81	3
10.82	2
10.83	2
10.84	1
10.85	1
10.86	1
10.87	2
10.88	1
10.89	0
10.9	1
10.91	1
10.92	3
10.93	2
10.94	2
10.95	1
10.96	1
10.97	2
10.98	2
10.99	2
11	1
11.01	1
11.02	0
11.03	2
11.04	2
11.05	1
11.06	2
11.07	2
11.08	1
11.09	1
11.1	0
11.11	0
11.12	2
11.13	2
11.14	3
11.15	2
11.16	1
11.17	0
11.18	1
11.19	1
11.2	1
11.21	2
11.22	2
11.23	1
11.24	0
11.25	2
11.26	3
11.27	1
11.28	1
11.29	1
11.3	2
11.31	2
11.32	1
11.33	2
11.34	2
11.35	2
11.36	1
11.37	0
11.38	0
11.39	1
11.4	4
11.41	3
11.42	1
11.43	1
11.44	3
11.45	4
11.46	2
11.47	2
11.48	2
11.49	4
11.5	4
11.51	3
11.52	4
11.53	3
11.54	1
11.55	1
11.56	0
11.57	1
11.58	1
11.59	2
11.6	3
11.61	2
11.62	3
11.63	2
11.64	1
11.65	0
11.66	0
11.67	1
11.68	2
11.69	1
11.7	2
11.71	1
11.72	1
11.73	3
11.74	2
11.75	3
11.76	2
11.77	1
11.78	2
11.79	1
11.8	2
11.81	2
11.82	3
11.83	2
11.84	2
11.85	2
11.86	2
11.87	1
11.88	1
11.89	3
11.9	2
11.91	1
11.92	2
11.93	1
11.94	1
11.95	1
11.96	0
11.97	0
11.98	0
11.99	1
12	0
12.01	1
12.02	3
12.03	2
12.04	1
12.05	3
12.06	2
12.07	1
12.08	2
12.09	1
12.1	0
12.11	1
12.12	1
12.13	0
12.14	1
12.15	2
12.16	1
12.17	3
12.18	3
12.19	2
12.2	3
12.21	2
12.22	1
12.23	1
12.24	1
12.25	1
12.26	1
12.27	2
12.28	1
12.29	0
12.3	0
12.31	1
12.32	1
12.33	3
12.34	2
12.35	0
12.36	1
12.37	2
12.38	3
12.39	3
12.4	2
12.41	1
12.42	0
12.43	0
12.44	0
12.45	2
12.46	3
12.47	2
12.48	2
12.49	1
12.5	0
12.51	0
12.52	2
12.53	3
12.54	2
12.55	1
12.56	2
12.57	1
12.58	2
12.59	1
12.6	1
12.61	1
12.62	1
12.63	2
12.64	1
12.65	1
12.66	1
12.67	1
12.68	0
12.69	0
12.7	0
12.71	1
12.72	1
12.73	2
12.74	1
12.75	1
12.76	2
12.77	2
12.78	1
12.79	1
12.8	1
12.81	0
12.82	1
12.83	2
12.84	1
12.85	0
12.86	0
12.87	1
12.88	1
12.89	2
12.9	1
12.91	2
12.92	1
12.93	1
12.94	2
12.95	1
12.96	2
12.97	2
12.98	1
12.99	2
13	1
13.01	1
13.02	2
13.03	2
13.04	2
13.05	2
13.06	1
13.07	1
13.08	1
13.09	1
13.1	1
13.11	1
13.12	2
13.13	1
13.14	0
13.15	1
13.16	1
13.17	1
13.18	0
13.19	1
13.2	3
13.21	2
13.22	1
13.23	2
13.24	1
13.25	1
13.26	0
13.27	1
13.28	1
13.29	1
13.3	1
13.31	1
13.32	1
13.33	1
13.34	2
13.35	1
13.36	0
13.37	1
13.38	1
13.39	1
13.4	2
13.41	2
13.42	1
13.43	2
13.44	1
13.45	1
13.46	2
13.47	0
13.48	0
13.49	1
13.5	0
13.51	1
13.52	3
13.53	2
13.54	1
13.55	2
13.56	2
13.57	1
13.58	1
13.59	2
13.6	1
13.61	0
13.62	1
13.63	2
13.64	2
13.65	2
13.66	1
13.67	0
13.68	1
13.69	1
13.7	0
13.71	1
13.72	2
13.73	1
13.74	2
13.75	1
13.76	1
13.77	0
13.78	0
13.79	1
13.8	1
13.81	2
13.82	1
13.83	0
13.84	1
13.85	1
13.86	1
13.87	0
13.88	1
13.89	1
13.9	0
13.91	1
13.92	1
13.93	2
13.94	1
13.95	2
13.96	3
13.97	1
13.98	1
13.99	1
14	1
14.01	1
14.02	3
14.03	2
14.04	2
14.05	1
14.06	2
14.07	1
14.08	0
14.09	0
14.1	0
14.11	1
14.12	0
14.13	0
14.14	1
14.15	1
14.16	1
14.17	3
14.18	2
14.19	1
14.2	1
14.21	1
14.22	2
14.23	1
14.24	1
14.25	0
14.26	1
14.27	1
14.28	0
14.29	1
14.3	1
14.31	0
14.32	0
14.33	1
14.34	2
14.35	1
14.36	2
14.37	1
14.38	1
14.39	1
14.4	2
14.41	1
14.42	2
14.43	2
14.44	1
14.45	1
14.46	1
14.47	0
14.48	0
14.49	1
14.5	1
14.51	2
14.52	3
14.53	1
14.54	0
14.55	1
14.56	1
14.57	1
14.58	1
14.59	0
14.6	0
14.61	1
14.62	2
14.63	1
14.64	1
14.65	1
14.66	1
14.67	0
14.68	1
14.69	1
14.7	2
14.71	2
14.72	2
14.73	3
14.74	1
14.75	0
14.76	0
14.77	0
14.78	1
14.79	0
14.8	1
14.81	2
14.82	2
14.83	2
14.84	2
14.85	1
14.86	1
14.87	0
14.88	0
14.89	1
14.9	1
14.91	2
14.92	2
14.93	0
14.94	1
14.95	1
14.96	1
14.97	1
14.98	0
14.99	0
15	1
15.01	1
15.02	1
15.03	0
15.04	0
15.05	0
15.06	0
15.07	0
15.08	0
15.09	0
15.1	0
15.11	0
15.12	0
15.13	0
15.14	1
15.15	0
15.16	1
15.17	0
15.18	1
15.19	1
15.2	0
15.21	1
15.22	1
15.23	1
15.24	1
15.25	0
15.26	1
15.27	0
15.28	1
15.29	0
15.3	0
15.31	1
15.32	2
15.33	1
15.34	1
15.35	2
15.36	1
15.37	2
15.38	1
15.39	1
15.4	1
15.41	2
15.42	1
15.43	2
15.44	1
15.45	1
15.46	2
15.47	1
15.48	0
15.49	1
15.5	1
15.51	0
15.52	2
15.53	3
15.54	2
15.55	1
15.56	0
15.57	0
15.58	1
15.59	1
15.6	0
15.61	1
15.62	2
15.63	1
15.64	0
15.65	0
15.66	0
15.67	1
15.68	0
15.69	0
15.7	0
15.71	1
15.72	1
15.73	1
15.74	1
15.75	3
15.76	1
15.77	0
15.78	1
15.79	1
15.8	1
15.81	0
15.82	0
15.83	1
15.84	0
15.85	1
15.86	0
15.87	0
15.88	1
15.89	0
15.9	1
15.91	0
15.92	0
15.93	1
15.94	1
15.95	0
15.96	0
15.97	0
15.98	1
15.99	2
16	1
16.01	1
16.02	1
16.03	1
16.04	1
16.05	1
16.06	1
16.07	0
16.08	0
16.09	1
16.1	1
16.11	0
16.12	0
16.13	1
16.14	0
16.15	1
16.16	1
16.17	1
16.18	1
16.19	0
16.2	1
16.21	2
16.22	2
16.23	1
16.24	1
16.25	1
16.26	1
16.27	1
16.28	0
16.29	1
16.3	1
16.31	0
16.32	1
16.33	0
16.34	0
16.35	0
16.36	1
16.37	0
16.38	0
16.39	1
16.4	0
16.41	1
16.42	0
16.43	1
16.44	0
16.45	0
16.46	1
16.47	0
16.48	1
16.49	1
16.5	1
16.51	2
16.52	2
16.53	1
16.54	1
16.55	1
16.56	1
16.57	0
16.58	1
16.59	0
16.6	1
16.61	1
16.62	2
16.63	3
16.64	1
16.65	1
16.66	3
16.67	1
16.68	1
16.69	1
16.7	0
16.71	0
16.72	1
16.73	1
16.74	0
16.75	0
16.76	0
16.77	0
16.78	1
16.79	2
16.8	1
16.81	0
16.82	0
16.83	1
16.84	0
16.85	1
16.86	0
16.87	1
16.88	0
16.89	0
16.9	1
16.91	1
16.92	1
16.93	0
16.94	0
16.95	0
16.96	1
16.97	0
16.98	0
16.99	1
17	2
17.01	1
17.02	1
17.03	0
17.04	1
17.05	1
17.06	0
17.07	1
17.08	1
17.09	0
17.1	1
17.11	2
17.12	1
17.13	2
17.14	1
17.15	1
17.16	1
17.17	0
17.18	1
17.19	0
17.2	0
17.21	1
17.22	2
17.23	1
17.24	1
17.25	0
17.26	0
17.27	0
17.28	0
17.29	1
17.3	0
17.31	0
17.32	0
17.33	0
17.34	0
17.35	0
17.36	1
17.37	1
17.38	0
17.39	0
17.4	0
17.41	1
17.42	0
17.43	0
17.44	1
17.45	0
17.46	1
17.47	2
17.48	2
17.49	2
17.5	0
17.51	0
17.52	1
17.53	2
17.54	1
17.55	0
17.56	0
17.57	1
17.58	1
17.59	0
17.6	0
17.61	1
17.62	1
17.63	1
17.64	2
17.65	1
17.66	2
17.67	1
17.68	1
17.69	0
17.7	1
17.71	0
17.72	0
17.73	0
17.74	0
17.75	0
17.76	0
17.77	0
17.78	0
17.79	1
17.8	1
17.81	2
17.82	2
17.83	1
17.84	0
17.85	0
17.86	0
17.87	0
17.88	0
17.89	1
17.9	0
17.91	1
17.92	1
17.93	0
17.94	0
17.95	1
17.96	1
17.97	0
17.98	0
17.99	1
18	0
18.01	0
18.02	0
18.03	0
18.04	1
18.05	0
18.06	0
18.07	1
18.08	1
18.09	0
18.1	0
18.11	0
18.12	0
18.13	0
18.14	0
18.15	0
18.16	1
18.17	1
18.18	0
18.19	0
18.2	0
18.21	1
18.22	0
18.23	0
18.24	0
18.25	1
18.26	1
18.27	0
18.28	0
18.29	0
18.3	1
18.31	0
18.32	1
18.33	1
18.34	0
18.35	0
18.36	1
18.37	2
18.38	1
18.39	0
18.4	0
18.41	1
18.42	1
18.43	1
18.44	1
18.45	2
18.46	1
18.47	1
18.48	0
18.49	0
18.5	1
18.51	1
18.52	0
18.53	1
18.54	1
18.55	0
18.56	0
18.57	1
18.58	0
18.59	0
18.6	0
18.61	0
18.62	0
18.63	0
18.64	1
18.65	2
18.66	1
18.67	1
18.68	1
[truncated: 160 more rows]

## Sheet: Figure 8 - Particle C
#FORMAT : EMSA/MAS Spectral Data File
#VERSION : 1.0
#TITLE : Map Sum Spectrum
#DATE : 26-JAN-2022
#TIME : 18:38
#OWNER :
#NPOINTS : 1024.0
#NCOLUMNS : 1.0
#XUNITS : keV
#YUNITS : counts
#DATATYPE : XY
#XPERCHAN : 0.02
#OFFSET : -0.2
#SIGNALTYPE : EDS
#CHOFFSET : 10.0
#LIVETIME : 629.145629883
#REALTIME : 634.773925781
#BEAMKV : 200.0
#MAGCAM : 50000.0
#XTILTSTGE : 0.0
#AZIMANGLE : 0.0
#ELEVANGLE : 18.6
#XPOSITION mm: 0.0000
#YPOSITION mm: 0.0000
#ZPOSITION mm: 0.0000
##OXINSTPT : 4
##OXINSTSTROB: 49.36
##OXINSTNDET : 1
##OXINSTELEMS: 29,6,20,8,14,26,27,12,24,79,13,11,19,22,25,28,30,15,16,7,17
##OXINSTLABEL: 29, 8.048, Cu
##OXINSTLABEL: 29, 8.905, Cu
##OXINSTLABEL: 29, 0.930, Cu
##OXINSTLABEL: 29, 0.832, Cu
##OXINSTLABEL: 29, 0.811, Cu
##OXINSTLABEL: 6, 0.277, C
##OXINSTLABEL: 20, 3.692, Ca
##OXINSTLABEL: 20, 4.013, Ca
##OXINSTLABEL: 20, 0.341, Ca
##OXINSTLABEL: 20, 0.303, Ca
##OXINSTLABEL: 8, 0.525, O
##OXINSTLABEL: 14, 1.740, Si
##OXINSTLABEL: 26, 6.404, Fe
##OXINSTLABEL: 26, 7.058, Fe
##OXINSTLABEL: 26, 0.703, Fe
##OXINSTLABEL: 26, 0.615, Fe
##OXINSTLABEL: 27, 6.930, Co
##OXINSTLABEL: 27, 7.650, Co
##OXINSTLABEL: 27, 0.776, Co
##OXINSTLABEL: 27, 0.694, Co
##OXINSTLABEL: 27, 0.678, Co
##OXINSTLABEL: 12, 1.254, Mg
##OXINSTLABEL: 24, 5.415, Cr
##OXINSTLABEL: 24, 5.947, Cr
##OXINSTLABEL: 24, 0.573, Cr
##OXINSTLABEL: 24, 0.500, Cr
##OXINSTLABEL: 79, 9.713, Au
##OXINSTLABEL: 79, 11.443, Au
##OXINSTLABEL: 79, 11.585, Au
##OXINSTLABEL: 79, 10.308, Au
##OXINSTLABEL: 79, 13.382, Au
##OXINSTLABEL: 79, 13.710, Au
##OXINSTLABEL: 79, 8.494, Au
##OXINSTLABEL: 79, 2.123, Au
##OXINSTLABEL: 79, 2.410, Au
##OXINSTLABEL: 79, 1.648, Au
##OXINSTLABEL: 79, 0.265, Au
##OXINSTLABEL: 79, 0.251, Au
##OXINSTLABEL: 13, 1.487, Al
##OXINSTLABEL: 11, 1.041, Na
##OXINSTLABEL: 19, 3.314, K
##OXINSTLABEL: 19, 3.590, K
##OXINSTLABEL: 19, 0.260, K
##OXINSTLABEL: 22, 4.511, Ti
##OXINSTLABEL: 22, 4.932, Ti
##OXINSTLABEL: 22, 0.452, Ti
##OXINSTLABEL: 22, 0.395, Ti
##OXINSTLABEL: 25, 5.899, Mn
##OXINSTLABEL: 25, 6.490, Mn
##OXINSTLABEL: 25, 0.636, Mn
##OXINSTLABEL: 25, 0.556, Mn
##OXINSTLABEL: 28, 7.478, Ni
##OXINSTLABEL: 28, 8.265, Ni
##OXINSTLABEL: 28, 0.851, Ni
##OXINSTLABEL: 28, 0.762, Ni
##OXINSTLABEL: 28, 0.743, Ni
##OXINSTLABEL: 30, 8.639, Zn
##OXINSTLABEL: 30, 9.572, Zn
##OXINSTLABEL: 30, 1.012, Zn
##OXINSTLABEL: 30, 0.906, Zn
##OXINSTLABEL: 30, 0.884, Zn
##OXINSTLABEL: 15, 2.014, P
##OXINSTLABEL: 15, 2.139, P
##OXINSTLABEL: 16, 2.308, S
##OXINSTLABEL: 16, 2.464, S
##OXINSTLABEL: 7, 0.392, N
##OXINSTLABEL: 17, 2.622, Cl
##OXINSTLABEL: 17, 2.816, Cl
##OXINSTLABEL: 17, 0.181, Cl
#SPECTRUM : Spectral Data Starts Here
-0.20000, 0.0
-0.18000, 0.0
-0.16000, 0.0
-0.14000, 0.0
-0.12000, 0.0
-0.10000, 0.0
-0.08000, 13.0
-0.06000, 301.0
-0.04000, 2883.0
-0.02000, 12726.0
0.00000, 30068.0
0.02000, 51383.0
0.04000, 67556.0
0.06000, 54222.0
0.08000, 23139.0
0.10000, 4786.0
0.12000, 469.0
0.14000, 81.0
0.16000, 68.0
0.18000, 81.0
0.20000, 130.0
0.22000, 364.0
0.24000, 896.0
0.26000, 1535.0
0.28000, 1692.0
0.30000, 1117.0
0.32000, 466.0
0.34000, 158.0
0.36000, 79.0
0.38000, 61.0
0.40000, 54.0
0.42000, 61.0
0.44000, 122.0
0.46000, 344.0
0.48000, 951.0
0.50000, 2046.0
0.52000, 2711.0
0.54000, 2257.0
0.56000, 1177.0
0.58000, 408.0
0.60000, 120.0
0.62000, 44.0
0.64000, 34.0
0.66000, 44.0
0.68000, 59.0
0.70000, 59.0
0.72000, 56.0
0.74000, 50.0
0.76000, 52.0
0.78000, 73.0
0.80000, 83.0
0.82000, 71.0
0.84000, 70.0
0.86000, 75.0
0.88000, 95.0
0.90000, 150.0
0.92000, 209.0
0.94000, 212.0
0.96000, 172.0
0.98000, 108.0
1.00000, 65.0
1.02000, 54.0
1.04000, 53.0
1.06000, 53.0
1.08000, 51.0
1.10000, 50.0
1.12000, 51.0
1.14000, 43.0
1.16000, 49.0
1.18000, 52.0
1.20000, 53.0
1.22000, 66.0
1.24000, 87.0
1.26000, 93.0
1.28000, 81.0
1.30000, 75.0
1.32000, 60.0
1.34000, 41.0
1.36000, 37.0
1.38000, 45.0
1.40000, 46.0
1.42000, 47.0
1.44000, 61.0
1.46000, 78.0
1.48000, 95.0
1.50000, 101.0
1.52000, 87.0
1.54000, 76.0
1.56000, 65.0
1.58000, 52.0
1.60000, 56.0
1.62000, 63.0
1.64000, 55.0
1.66000, 63.0
1.68000, 89.0
1.70000, 139.0
1.72000, 198.0
1.74000, 221.0
1.76000, 194.0
1.78000, 145.0
1.80000, 98.0
1.82000, 68.0
1.84000, 50.0
1.86000, 43.0
1.88000, 42.0
1.90000, 55.0
1.92000, 66.0
1.94000, 89.0
1.96000, 88.0
1.98000, 72.0
2.00000, 60.0
2.02000, 48.0
2.04000, 42.0
2.06000, 37.0
2.08000, 39.0
2.10000, 48.0
2.12000, 46.0
2.14000, 48.0
2.16000, 44.0
2.18000, 39.0
2.20000, 42.0
2.22000, 39.0
2.24000, 34.0
2.26000, 48.0
2.28000, 46.0
2.30000, 45.0
2.32000, 48.0
2.34000, 45.0
2.36000, 38.0
2.38000, 31.0
2.40000, 34.0
2.42000, 37.0
2.44000, 33.0
2.46000, 26.0
2.48000, 24.0
2.50000, 27.0
2.52000, 23.0
2.54000, 25.0
2.56000, 29.0
2.58000, 36.0
2.60000, 33.0
2.62000, 28.0
2.64000, 27.0
2.66000, 31.0
2.68000, 27.0
2.70000, 22.0
2.72000, 23.0
2.74000, 27.0
2.76000, 21.0
2.78000, 27.0
2.80000, 28.0
2.82000, 24.0
2.84000, 21.0
2.86000, 19.0
2.88000, 16.0
2.90000, 21.0
2.92000, 22.0
2.94000, 20.0
2.96000, 27.0
2.98000, 27.0
3.00000, 24.0
3.02000, 25.0
3.04000, 27.0
3.06000, 26.0
3.08000, 26.0
3.10000, 25.0
3.12000, 27.0
3.14000, 28.0
3.16000, 29.0
3.18000, 33.0
3.20000, 27.0
3.22000, 21.0
3.24000, 29.0
3.26000, 36.0
3.28000, 35.0
3.30000, 34.0
3.32000, 31.0
3.34000, 32.0
3.36000, 36.0
3.38000, 29.0
3.40000, 17.0
3.42000, 20.0
3.44000, 29.0
3.46000, 23.0
3.48000, 22.0
3.50000, 28.0
3.52000, 34.0
3.54000, 58.0
3.56000, 111.0
3.58000, 248.0
3.60000, 575.0
3.62000, 1198.0
3.64000, 2149.0
3.66000, 3274.0
3.68000, 4202.0
3.70000, 4312.0
3.72000, 3783.0
3.74000, 2786.0
3.76000, 1687.0
3.78000, 891.0
3.80000, 393.0
3.82000, 155.0
3.84000, 66.0
3.86000, 46.0
3.88000, 50.0
3.90000, 63.0
3.92000, 93.0
3.94000, 172.0
3.96000, 280.0
3.98000, 395.0
4.00000, 505.0
4.02000, 531.0
4.04000, 477.0
4.06000, 397.0
4.08000, 260.0
4.10000, 138.0
4.12000, 73.0
4.14000, 40.0
4.16000, 22.0
4.18000, 13.0
4.20000, 19.0
4.22000, 23.0
4.24000, 14.0
4.26000, 9.0
4.28000, 13.0
4.30000, 15.0
4.32000, 17.0
4.34000, 18.0
4.36000, 13.0
4.38000, 13.0
4.40000, 13.0
4.42000, 12.0
4.44000, 13.0
4.46000, 12.0
4.48000, 13.0
4.50000, 11.0
4.52000, 16.0
4.54000, 18.0
4.56000, 15.0
4.58000, 10.0
4.60000, 10.0
4.62000, 18.0
4.64000, 16.0
4.66000, 12.0
4.68000, 15.0
4.70000, 17.0
4.72000, 12.0
4.74000, 11.0
4.76000, 12.0
4.78000, 15.0
4.80000, 20.0
4.82000, 19.0
4.84000, 11.0
4.86000, 11.0
4.88000, 13.0
4.90000, 14.0
4.92000, 16.0
4.94000, 14.0
4.96000, 18.0
4.98000, 21.0
5.00000, 15.0
5.02000, 11.0
5.04000, 15.0
5.06000, 13.0
5.08000, 13.0
5.10000, 18.0
5.12000, 19.0
5.14000, 18.0
5.16000, 14.0
5.18000, 11.0
5.20000, 15.0
5.22000, 16.0
5.24000, 21.0
5.26000, 22.0
5.28000, 17.0
5.30000, 15.0
5.32000, 17.0
5.34000, 27.0
5.36000, 33.0
5.38000, 36.0
5.40000, 38.0
5.42000, 45.0
5.44000, 43.0
5.46000, 26.0
5.48000, 21.0
5.50000, 22.0
5.52000, 20.0
5.54000, 20.0
5.56000, 15.0
5.58000, 11.0
5.60000, 10.0
5.62000, 12.0
5.64000, 13.0
5.66000, 13.0
5.68000, 12.0
5.70000, 10.0
5.72000, 13.0
5.74000, 18.0
5.76000, 15.0
5.78000, 10.0
5.80000, 13.0
5.82000, 14.0
5.84000, 13.0
5.86000, 11.0
5.88000, 11.0
5.90000, 15.0
5.92000, 15.0
5.94000, 15.0
5.96000, 19.0
5.98000, 19.0
6.00000, 18.0
6.02000, 14.0
6.04000, 18.0
6.06000, 16.0
6.08000, 13.0
6.10000, 18.0
6.12000, 18.0
6.14000, 13.0
6.16000, 14.0
6.18000, 18.0
6.20000, 16.0
6.22000, 17.0
6.24000, 20.0
6.26000, 18.0
6.28000, 22.0
6.30000, 33.0
6.32000, 44.0
6.34000, 61.0
6.36000, 74.0
6.38000, 71.0
6.40000, 74.0
6.42000, 84.0
6.44000, 74.0
6.46000, 54.0
6.48000, 36.0
6.50000, 24.0
6.52000, 19.0
6.54000, 17.0
6.56000, 14.0
6.58000, 11.0
6.60000, 10.0
6.62000, 11.0
6.64000, 13.0
6.66000, 14.0
6.68000, 14.0
6.70000, 16.0
6.72000, 15.0
6.74000, 14.0
6.76000, 12.0
6.78000, 10.0
6.80000, 17.0
6.82000, 29.0
6.84000, 40.0
6.86000, 48.0
6.88000, 61.0
6.90000, 65.0
6.92000, 65.0
6.94000, 70.0
6.96000, 65.0
6.98000, 61.0
7.00000, 48.0
7.02000, 36.0
7.04000, 29.0
7.06000, 31.0
7.08000, 30.0
7.10000, 18.0
7.12000, 14.0
7.14000, 13.0
7.16000, 14.0
7.18000, 15.0
7.20000, 12.0
7.22000, 7.0
7.24000, 10.0
7.26000, 15.0
7.28000, 15.0
7.30000, 18.0
7.32000, 18.0
7.34000, 17.0
7.36000, 14.0
7.38000, 13.0
7.40000, 15.0
7.42000, 13.0
7.44000, 12.0
7.46000, 11.0
7.48000, 11.0
7.50000, 12.0
7.52000, 14.0
7.54000, 13.0
7.56000, 12.0
7.58000, 14.0
7.60000, 12.0
7.62000, 14.0
7.64000, 17.0
7.66000, 16.0
7.68000, 15.0
7.70000, 16.0
7.72000, 14.0
7.74000, 14.0
7.76000, 13.0
7.78000, 12.0
7.80000, 15.0
7.82000, 18.0
7.84000, 23.0
7.86000, 40.0
7.88000, 77.0
7.90000, 144.0
7.92000, 221.0
7.94000, 363.0
7.96000, 570.0
7.98000, 783.0
8.00000, 949.0
8.02000, 1098.0
8.04000, 1167.0
8.06000, 1090.0
8.08000, 946.0
8.10000, 741.0
8.12000, 521.0
8.14000, 335.0
8.16000, 211.0
8.18000, 125.0
8.20000, 62.0
8.22000, 31.0
8.24000, 18.0
8.26000, 15.0
8.28000, 13.0
8.30000, 13.0
8.32000, 15.0
8.34000, 15.0
8.36000, 18.0
8.38000, 15.0
8.40000, 11.0
8.42000, 12.0
8.44000, 11.0
8.46000, 13.0
8.48000, 14.0
8.50000, 16.0
8.52000, 17.0
8.54000, 20.0
8.56000, 16.0
8.58000, 14.0
8.60000, 16.0
8.62000, 18.0
8.64000, 23.0
8.66000, 22.0
8.68000, 15.0
8.70000, 18.0
8.72000, 24.0
8.74000, 28.0
8.76000, 39.0
8.78000, 51.0
8.80000, 78.0
8.82000, 95.0
8.84000, 124.0
8.86000, 159.0
8.88000, 172.0
8.90000, 184.0
8.92000, 180.0
8.94000, 167.0
8.96000, 129.0
8.98000, 86.0
9.00000, 59.0
9.02000, 35.0
9.04000, 24.0
9.06000, 19.0
9.08000, 16.0
9.10000, 9.0
9.12000, 7.0
9.14000, 6.0
9.16000, 5.0
9.18000, 5.0
9.20000, 7.0
9.22000, 7.0
9.24000, 8.0
9.26000, 12.0
9.28000, 13.0
9.30000, 11.0
9.32000, 10.0
9.34000, 9.0
9.36000, 8.0
9.38000, 10.0
9.40000, 9.0
9.42000, 6.0
9.44000, 11.0
9.46000, 8.0
9.48000, 7.0
9.50000, 11.0
9.52000, 11.0
9.54000, 10.0
9.56000, 13.0
9.58000, 14.0
9.60000, 14.0
9.62000, 22.0
9.64000, 27.0
9.66000, 29.0
9.68000, 30.0
9.70000, 34.0
9.72000, 30.0
9.74000, 28.0
9.76000, 23.0
9.78000, 17.0
9.80000, 17.0
9.82000, 11.0
9.84000, 7.0
9.86000, 7.0
9.88000, 7.0
9.90000, 9.0
9.92000, 13.0
9.94000, 10.0
9.96000, 7.0
9.98000, 5.0
10.00000, 6.0
10.02000, 9.0
10.04000, 7.0
10.06000, 7.0
10.08000, 7.0
10.10000, 8.0
10.12000, 6.0
10.14000, 4.0
10.16000, 5.0
10.18000, 6.0
10.20000, 7.0
10.22000, 11.0
10.24000, 11.0
10.26000, 7.0
10.28000, 7.0
10.30000, 6.0
10.32000, 4.0
10.34000, 3.0
10.36000, 6.0
10.38000, 9.0
10.40000, 10.0
10.42000, 10.0
10.44000, 12.0
10.46000, 8.0
10.48000, 6.0
10.50000, 12.0
10.52000, 13.0
10.54000, 9.0
10.56000, 6.0
10.58000, 5.0
10.60000, 4.0
10.62000, 6.0
10.64000, 10.0
10.66000, 9.0
10.68000, 7.0
10.70000, 7.0
10.72000, 4.0
10.74000, 4.0
10.76000, 6.0
10.78000, 9.0
10.80000, 9.0
10.82000, 8.0
10.84000, 6.0
10.86000, 6.0
10.88000, 7.0
10.90000, 8.0
10.92000, 8.0
10.94000, 7.0
10.96000, 9.0
10.98000, 8.0
11.00000, 8.0
11.02000, 7.0
11.04000, 8.0
11.06000, 8.0
11.08000, 6.0
11.10000, 8.0
11.12000, 7.0
11.14000, 9.0
11.16000, 9.0
11.18000, 5.0
11.20000, 2.0
11.22000, 5.0
11.24000, 7.0
11.26000, 8.0
11.28000, 7.0
11.30000, 7.0
11.32000, 10.0
11.34000, 12.0
11.36000, 14.0
11.38000, 16.0
11.40000, 17.0
11.42000, 20.0
11.44000, 22.0
11.46000, 18.0
11.48000, 15.0
11.50000, 18.0
11.52000, 23.0
11.54000, 23.0
11.56000, 17.0
11.58000, 14.0
11.60000, 16.0
11.62000, 13.0
11.64000, 16.0
11.66000, 14.0
11.68000, 8.0
11.70000, 10.0
11.72000, 7.0
11.74000, 4.0
11.76000, 4.0
11.78000, 6.0
11.80000, 6.0
11.82000, 6.0
11.84000, 9.0
11.86000, 10.0
11.88000, 9.0
11.90000, 8.0
11.92000, 6.0
11.94000, 7.0
11.96000, 7.0
11.98000, 5.0
12.00000, 6.0
12.02000, 6.0
12.04000, 4.0
12.06000, 9.0
12.08000, 10.0
12.10000, 6.0
12.12000, 7.0
12.14000, 9.0
12.16000, 7.0
12.18000, 4.0
12.20000, 7.0
12.22000, 10.0
12.24000, 4.0
12.26000, 0.0
12.28000, 3.0
12.30000, 3.0
12.32000, 3.0
12.34000, 5.0
12.36000, 4.0
12.38000, 5.0
12.40000, 7.0
12.42000, 9.0
12.44000, 9.0
12.46000, 5.0
12.48000, 3.0
12.50000, 5.0
12.52000, 6.0
12.54000, 7.0
12.56000, 6.0
12.58000, 7.0
12.60000, 7.0
12.62000, 5.0
12.64000, 5.0
12.66000, 7.0
12.68000, 6.0
12.70000, 7.0
12.72000, 8.0
12.74000, 6.0
12.76000, 5.0
12.78000, 7.0
12.80000, 6.0
12.82000, 5.0
12.84000, 5.0
12.86000, 6.0
12.88000, 6.0
12.90000, 6.0
12.92000, 8.0
12.94000, 7.0
12.96000, 6.0
12.98000, 7.0
13.00000, 4.0
13.02000, 4.0
13.04000, 5.0
13.06000, 6.0
13.08000, 8.0
13.10000, 7.0
13.12000, 6.0
13.14000, 6.0
13.16000, 3.0
13.18000, 4.0
13.20000, 5.0
13.22000, 4.0
13.24000, 3.0
13.26000, 6.0
13.28000, 7.0
13.30000, 7.0
13.32000, 6.0
13.34000, 6.0
13.36000, 7.0
13.38000, 5.0
13.40000, 7.0
13.42000, 8.0
13.44000, 6.0
13.46000, 7.0
13.48000, 7.0
13.50000, 6.0
13.52000, 5.0
13.54000, 5.0
13.56000, 4.0
13.58000, 4.0
13.60000, 7.0
13.62000, 8.0
13.64000, 7.0
13.66000, 7.0
13.68000, 5.0
13.70000, 7.0
13.72000, 6.0
13.74000, 4.0
13.76000, 5.0
13.78000, 7.0
13.80000, 6.0
13.82000, 4.0
13.84000, 5.0
13.86000, 5.0
13.88000, 6.0
13.90000, 4.0
13.92000, 4.0
13.94000, 7.0
13.96000, 7.0
13.98000, 5.0
14.00000, 5.0
14.02000, 4.0
14.04000, 5.0
14.06000, 5.0
14.08000, 7.0
14.10000, 7.0
14.12000, 8.0
14.14000, 4.0
14.16000, 2.0
14.18000, 4.0
14.20000, 5.0
14.22000, 5.0
14.24000, 5.0
14.26000, 4.0
14.28000, 5.0
14.30000, 4.0
14.32000, 4.0
14.34000, 4.0
14.36000, 4.0
14.38000, 6.0
14.40000, 7.0
14.42000, 2.0
14.44000, 1.0
14.46000, 2.0
14.48000, 4.0
14.50000, 4.0
14.52000, 6.0
14.54000, 6.0
14.56000, 6.0
14.58000, 5.0
14.60000, 4.0
14.62000, 4.0
14.64000, 3.0
14.66000, 2.0
14.68000, 4.0
14.70000, 9.0
14.72000, 9.0
14.74000, 5.0
14.76000, 4.0
14.78000, 6.0
14.80000, 5.0
14.82000, 3.0
14.84000, 5.0
14.86000, 5.0
14.88000, 5.0
14.90000, 3.0
14.92000, 3.0
14.94000, 3.0
14.96000, 2.0
14.98000, 4.0
15.00000, 4.0
15.02000, 2.0
15.04000, 3.0
15.06000, 3.0
15.08000, 1.0
15.10000, 1.0
15.12000, 3.0
15.14000, 5.0
15.16000, 4.0
15.18000, 5.0
15.20000, 3.0
15.22000, 3.0
15.24000, 6.0
15.26000, 4.0
15.28000, 1.0
15.30000, 2.0
15.32000, 3.0
15.34000, 6.0
15.36000, 7.0
15.38000, 3.0
15.40000, 2.0
15.42000, 3.0
15.44000, 3.0
15.46000, 4.0
15.48000, 4.0
15.50000, 3.0
15.52000, 5.0
15.54000, 7.0
15.56000, 6.0
15.58000, 6.0
15.60000, 5.0
15.62000, 5.0
15.64000, 7.0
15.66000, 5.0
15.68000, 4.0
15.70000, 6.0
15.72000, 5.0
15.74000, 4.0
15.76000, 4.0
15.78000, 3.0
15.80000, 4.0
15.82000, 6.0
15.84000, 5.0
15.86000, 2.0
15.88000, 2.0
15.90000, 4.0
15.92000, 5.0
15.94000, 8.0
15.96000, 6.0
15.98000, 3.0
16.00000, 4.0
16.02000, 4.0
16.04000, 3.0
16.06000, 4.0
16.08000, 4.0
16.10000, 4.0
16.12000, 6.0
16.14000, 5.0
16.16000, 4.0
16.18000, 5.0
16.20000, 4.0
16.22000, 3.0
16.24000, 4.0
16.26000, 6.0
16.28000, 7.0
16.30000, 5.0
16.32000, 4.0
16.34000, 3.0
16.36000, 4.0
16.38000, 3.0
16.40000, 2.0
16.42000, 3.0
16.44000, 4.0
16.46000, 5.0
16.48000, 5.0
16.50000, 5.0
16.52000, 4.0
16.54000, 5.0
16.56000, 3.0
16.58000, 3.0
16.60000, 2.0
16.62000, 4.0
16.64000, 5.0
16.66000, 5.0
16.68000, 6.0
16.70000, 5.0
16.72000, 3.0
16.74000, 1.0
16.76000, 2.0
16.78000, 2.0
16.80000, 3.0
16.82000, 3.0
16.84000, 2.0
16.86000, 4.0
16.88000, 4.0
16.90000, 2.0
16.92000, 1.0
16.94000, 3.0
16.96000, 4.0
16.98000, 3.0
17.00000, 6.0
17.02000, 5.0
17.04000, 2.0
17.06000, 2.0
17.08000, 2.0
17.10000, 3.0
17.12000, 2.0
17.14000, 3.0
17.16000, 3.0
17.18000, 6.0
17.20000, 6.0
17.22000, 3.0
17.24000, 4.0
17.26000, 7.0
17.28000, 6.0
17.30000, 4.0
17.32000, 2.0
17.34000, 6.0
17.36000, 8.0
17.38000, 3.0
17.40000, 2.0
17.42000, 3.0
17.44000, 3.0
17.46000, 4.0
17.48000, 5.0
17.50000, 4.0
17.52000, 2.0
17.54000, 3.0
17.56000, 3.0
17.58000, 5.0
17.60000, 5.0
17.62000, 3.0
17.64000, 2.0
17.66000, 4.0
17.68000, 5.0
17.70000, 4.0
17.72000, 2.0
17.74000, 3.0
17.76000, 2.0
17.78000, 3.0
17.80000, 3.0
17.82000, 3.0
17.84000, 4.0
17.86000, 2.0
17.88000, 5.0
17.90000, 5.0
17.92000, 2.0
17.94000, 1.0
17.96000, 4.0
17.98000, 5.0
18.00000, 3.0
18.02000, 4.0
18.04000, 5.0
18.06000, 5.0
18.08000, 3.0
18.10000, 4.0
18.12000, 4.0
18.14000, 3.0
18.16000, 3.0
18.18000, 3.0
18.20000, 4.0
18.22000, 2.0
18.24000, 2.0
18.26000, 2.0
18.28000, 3.0
18.30000, 3.0
18.32000, 1.0
18.34000, 2.0
18.36000, 3.0
18.38000, 3.0
18.40000, 3.0
18.42000, 3.0
18.44000, 6.0
18.46000, 3.0
18.48000, 2.0
18.50000, 3.0
18.52000, 2.0
18.54000, 1.0
18.56000, 0.0
18.58000, 2.0
18.60000, 2.0
18.62000, 3.0
18.64000, 5.0
18.66000, 3.0
18.68000, 2.0
18.70000, 3.0
18.72000, 2.0
18.74000, 3.0
18.76000, 3.0
18.78000, 1.0
18.80000, 0.0
18.82000, 1.0
18.84000, 1.0
18.86000, 1.0
18.88000, 4.0
18.90000, 6.0
18.92000, 3.0
18.94000, 2.0
18.96000, 1.0
18.98000, 1.0
19.00000, 3.0
19.02000, 3.0
19.04000, 2.0
19.06000, 3.0
19.08000, 2.0
19.10000, 1.0
19.12000, 2.0
19.14000, 2.0
19.16000, 3.0
19.18000, 2.0
19.20000, 2.0
19.22000, 3.0
19.24000, 3.0
19.26000, 3.0
19.28000, 1.0
19.30000, 1.0
19.32000, 2.0
19.34000, 3.0
19.36000, 5.0
19.38000, 5.0
19.40000, 4.0
19.42000, 3.0
19.44000, 2.0
19.46000, 3.0
19.48000, 4.0
19.50000, 4.0
19.52000, 2.0
19.54000, 1.0
19.56000, 2.0
19.58000, 1.0
19.60000, 2.0
19.62000, 2.0
19.64000, 4.0
19.66000, 6.0
19.68000, 5.0
19.70000, 2.0
19.72000, 1.0
19.74000, 2.0
19.76000, 1.0
19.78000, 2.0
19.80000, 3.0
19.82000, 1.0
19.84000, 4.0
19.86000, 5.0
19.88000, 3.0
19.90000, 2.0
19.92000, 2.0
19.94000, 3.0
19.96000, 5.0
19.98000, 1.0
20.00000, 4.0
20.02000, 6.0
20.04000, 1.0
20.06000, 0.0
20.08000, 1.0
20.10000, 1.0
20.12000, 0.0
20.14000, 1.0
20.16000, 2.0
20.18000, 3.0
20.20000, 3.0
20.22000, 3.0
20.24000, 2.0
20.26000, 2.0
#ENDOFDATA :

## Sheet: Figure 8 - Particle D
#FORMAT : EMSA/MAS Spectral Data File
#VERSION : 1.0
#TITLE : Spectrum 13
#DATE : 17-NOV-2021
#TIME : 12:58
#OWNER :
#NPOINTS : 2048.0
#NCOLUMNS : 1.0
#XUNITS : keV
#YUNITS : counts
#DATATYPE : XY
#XPERCHAN : 0.01
#OFFSET : -0.2
#SIGNALTYPE : EDS
#CHOFFSET : 20.0
#LIVETIME : 286.690643311
#REALTIME : 291.388275146
#BEAMKV : 200.0
#MAGCAM : 300000.0
#XTILTSTGE : 0.0
#AZIMANGLE : 0.0
#ELEVANGLE : 18.6
#XPOSITION mm: 0.0000
#YPOSITION mm: 0.0000
#ZPOSITION mm: 0.0000
##OXINSTPT : 4
##OXINSTSTROB: 49.16
##OXINSTNDET : 1
##OXINSTELEMS: 6,8,11,12,13,14,16,17,20,24,26,28,19,22,25,27,60,30,15,7,82
##OXINSTLABEL: 6, 0.277, C
##OXINSTLABEL: 8, 0.525, O
##OXINSTLABEL: 11, 1.041, Na
##OXINSTLABEL: 12, 1.254, Mg
##OXINSTLABEL: 13, 1.487, Al
##OXINSTLABEL: 14, 1.740, Si
##OXINSTLABEL: 16, 2.308, S
##OXINSTLABEL: 16, 2.464, S
##OXINSTLABEL: 17, 2.622, Cl
##OXINSTLABEL: 17, 2.816, Cl
##OXINSTLABEL: 17, 0.181, Cl
##OXINSTLABEL: 20, 3.692, Ca
##OXINSTLABEL: 20, 4.013, Ca
##OXINSTLABEL: 20, 0.341, Ca
##OXINSTLABEL: 20, 0.303, Ca
##OXINSTLABEL: 24, 5.415, Cr
##OXINSTLABEL: 24, 5.947, Cr
##OXINSTLABEL: 24, 0.573, Cr
##OXINSTLABEL: 24, 0.500, Cr
##OXINSTLABEL: 26, 6.404, Fe
##OXINSTLABEL: 26, 7.058, Fe
##OXINSTLABEL: 26, 0.703, Fe
##OXINSTLABEL: 26, 0.615, Fe
##OXINSTLABEL: 28, 7.478, Ni
##OXINSTLABEL: 28, 8.265, Ni
##OXINSTLABEL: 28, 0.851, Ni
##OXINSTLABEL: 28, 0.762, Ni
##OXINSTLABEL: 28, 0.743, Ni
##OXINSTLABEL: 19, 3.314, K
##OXINSTLABEL: 19, 3.590, K
##OXINSTLABEL: 19, 0.260, K
##OXINSTLABEL: 22, 4.511, Ti
##OXINSTLABEL: 22, 4.932, Ti
##OXINSTLABEL: 22, 0.452, Ti
##OXINSTLABEL: 22, 0.395, Ti
##OXINSTLABEL: 25, 5.899, Mn
##OXINSTLABEL: 25, 6.490, Mn
##OXINSTLABEL: 25, 0.636, Mn
##OXINSTLABEL: 25, 0.556, Mn
##OXINSTLABEL: 27, 6.930, Co
##OXINSTLABEL: 27, 7.650, Co
##OXINSTLABEL: 27, 0.776, Co
##OXINSTLABEL: 27, 0.694, Co
##OXINSTLABEL: 27, 0.678, Co
##OXINSTLABEL: 60, 5.230, Nd
##OXINSTLABEL: 60, 5.722, Nd
##OXINSTLABEL: 60, 6.090, Nd
##OXINSTLABEL: 60, 5.146, Nd
##OXINSTLABEL: 60, 6.602, Nd
##OXINSTLABEL: 60, 6.883, Nd
##OXINSTLABEL: 60, 4.633, Nd
##OXINSTLABEL: 60, 0.978, Nd
##OXINSTLABEL: 60, 1.180, Nd
##OXINSTLABEL: 60, 0.753, Nd
##OXINSTLABEL: 60, 0.096, Nd
##OXINSTLABEL: 30, 8.639, Zn
##OXINSTLABEL: 30, 9.572, Zn
##OXINSTLABEL: 30, 1.012, Zn
##OXINSTLABEL: 30, 0.906, Zn
##OXINSTLABEL: 30, 0.884, Zn
##OXINSTLABEL: 15, 2.014, P
##OXINSTLABEL: 15, 2.139, P
##OXINSTLABEL: 7, 0.392, N
##OXINSTLABEL: 82, 10.552, Pb
##OXINSTLABEL: 82, 12.614, Pb
##OXINSTLABEL: 82, 12.623, Pb
##OXINSTLABEL: 82, 11.349, Pb
##OXINSTLABEL: 82, 14.765, Pb
##OXINSTLABEL: 82, 15.101, Pb
##OXINSTLABEL: 82, 9.185, Pb
##OXINSTLABEL: 82, 2.345, Pb
##OXINSTLABEL: 82, 2.653, Pb
##OXINSTLABEL: 82, 1.823, Pb
##OXINSTLABEL: 82, 0.293, Pb
##OXINSTLABEL: 82, 0.276, Pb
#SPECTRUM : Spectral Data Starts Here
-0.20000, 0.0
-0.19000, 0.0
-0.18000, 0.0
-0.17000, 0.0
-0.16000, 0.0
-0.15000, 0.0
-0.14000, 0.0
-0.13000, 0.0
-0.12000, 0.0
-0.11000, 0.0
-0.10000, 0.0
-0.09000, 0.0
-0.08000, 2.0
-0.07000, 4.0
-0.06000, 30.0
-0.05000, 150.0
-0.04000, 454.0
-0.03000, 1234.0
-0.02000, 2670.0
-0.01000, 4521.0
0.00000, 6868.0
0.01000, 9114.0
0.02000, 11675.0
0.03000, 14183.0
0.04000, 16003.0
0.05000, 15644.0
0.06000, 12773.0
0.07000, 8417.0
0.08000, 4392.0
0.09000, 1847.0
0.10000, 692.0
0.11000, 290.0
0.12000, 163.0
0.13000, 123.0
0.14000, 109.0
0.15000, 140.0
0.16000, 141.0
0.17000, 153.0
0.18000, 168.0
0.19000, 180.0
0.20000, 259.0
0.21000, 459.0
0.22000, 751.0
0.23000, 1271.0
0.24000, 2086.0
0.25000, 3168.0
0.26000, 4018.0
0.27000, 4496.0
0.28000, 4312.0
0.29000, 3650.0
0.30000, 2681.0
0.31000, 1691.0
0.32000, 977.0
0.33000, 549.0
0.34000, 298.0
0.35000, 198.0
0.36000, 162.0
0.37000, 139.0
0.38000, 137.0
0.39000, 141.0
0.40000, 140.0
0.41000, 144.0
0.42000, 145.0
0.43000, 167.0
0.44000, 205.0
0.45000, 322.0
0.46000, 597.0
0.47000, 1020.0
0.48000, 1779.0
0.49000, 2845.0
0.50000, 4007.0
0.51000, 5066.0
0.52000, 5563.0
0.53000, 5323.0
0.54000, 4574.0
0.55000, 3395.0
0.56000, 2141.0
0.57000, 1219.0
0.58000, 621.0
0.59000, 306.0
0.60000, 156.0
0.61000, 113.0
0.62000, 95.0
0.63000, 108.0
0.64000, 121.0
0.65000, 159.0
0.66000, 176.0
0.67000, 207.0
0.68000, 222.0
0.69000, 217.0
0.70000, 232.0
0.71000, 214.0
0.72000, 198.0
0.73000, 171.0
0.74000, 158.0
0.75000, 163.0
0.76000, 123.0
0.77000, 99.0
0.78000, 87.0
0.79000, 92.0
0.80000, 99.0
0.81000, 112.0
0.82000, 117.0
0.83000, 94.0
0.84000, 127.0
0.85000, 116.0
0.86000, 104.0
0.87000, 117.0
0.88000, 126.0
0.89000, 148.0
0.90000, 171.0
0.91000, 187.0
0.92000, 201.0
0.93000, 225.0
0.94000, 215.0
0.95000, 194.0
0.96000, 173.0
0.97000, 170.0
0.98000, 160.0
0.99000, 155.0
1.00000, 157.0
1.01000, 164.0
1.02000, 162.0
1.03000, 177.0
1.04000, 153.0
1.05000, 151.0
1.06000, 148.0
1.07000, 117.0
1.08000, 115.0
1.09000, 119.0
1.10000, 100.0
1.11000, 99.0
1.12000, 83.0
1.13000, 72.0
1.14000, 88.0
1.15000, 82.0
1.16000, 81.0
1.17000, 87.0
1.18000, 91.0
1.19000, 81.0
1.20000, 79.0
1.21000, 92.0
1.22000, 100.0
1.23000, 99.0
1.24000, 107.0
1.25000, 107.0
1.26000, 114.0
1.27000, 133.0
1.28000, 118.0
1.29000, 112.0
1.30000, 90.0
1.31000, 73.0
1.32000, 70.0
1.33000, 71.0
1.34000, 74.0
1.35000, 80.0
1.36000, 86.0
1.37000, 70.0
1.38000, 70.0
1.39000, 64.0
1.40000, 71.0
1.41000, 76.0
1.42000, 75.0
1.43000, 82.0
1.44000, 93.0
1.45000, 93.0
1.46000, 104.0
1.47000, 114.0
1.48000, 116.0
1.49000, 109.0
1.50000, 112.0
1.51000, 109.0
1.52000, 86.0
1.53000, 79.0
1.54000, 77.0
1.55000, 81.0
1.56000, 79.0
1.57000, 82.0
1.58000, 79.0
1.59000, 69.0
1.60000, 65.0
1.61000, 66.0
1.62000, 68.0
1.63000, 66.0
1.64000, 73.0
1.65000, 89.0
1.66000, 113.0
1.67000, 154.0
1.68000, 206.0
1.69000, 306.0
1.70000, 454.0
1.71000, 598.0
1.72000, 718.0
1.73000, 841.0
1.74000, 881.0
1.75000, 840.0
1.76000, 787.0
1.77000, 666.0
1.78000, 523.0
1.79000, 411.0
1.80000, 303.0
1.81000, 221.0
1.82000, 174.0
1.83000, 144.0
1.84000, 126.0
1.85000, 98.0
1.86000, 99.0
1.87000, 87.0
1.88000, 93.0
1.89000, 91.0
1.90000, 93.0
1.91000, 115.0
1.92000, 111.0
1.93000, 109.0
1.94000, 129.0
1.95000, 140.0
1.96000, 115.0
1.97000, 108.0
1.98000, 97.0
1.99000, 88.0
2.00000, 91.0
2.01000, 97.0
2.02000, 74.0
2.03000, 59.0
2.04000, 68.0
2.05000, 58.0
2.06000, 52.0
2.07000, 52.0
2.08000, 56.0
2.09000, 60.0
2.10000, 64.0
2.11000, 61.0
2.12000, 64.0
2.13000, 64.0
2.14000, 57.0
2.15000, 71.0
2.16000, 64.0
2.17000, 57.0
2.18000, 58.0
2.19000, 51.0
2.20000, 63.0
2.21000, 68.0
2.22000, 62.0
2.23000, 58.0
2.24000, 77.0
2.25000, 80.0
2.26000, 79.0
2.27000, 97.0
2.28000, 77.0
2.29000, 91.0
2.30000, 95.0
2.31000, 97.0
2.32000, 95.0
2.33000, 98.0
2.34000, 95.0
2.35000, 82.0
2.36000, 64.0
2.37000, 52.0
2.38000, 54.0
2.39000, 52.0
2.40000, 52.0
2.41000, 49.0
2.42000, 43.0
2.43000, 40.0
2.44000, 39.0
2.45000, 40.0
2.46000, 47.0
2.47000, 49.0
2.48000, 45.0
2.49000, 44.0
2.50000, 45.0
2.51000, 47.0
2.52000, 44.0
2.53000, 46.0
2.54000, 43.0
2.55000, 44.0
2.56000, 49.0
2.57000, 42.0
2.58000, 47.0
2.59000, 50.0
2.60000, 60.0
2.61000, 68.0
2.62000, 64.0
2.63000, 68.0
2.64000, 69.0
2.65000, 63.0
2.66000, 57.0
2.67000, 51.0
2.68000, 46.0
2.69000, 40.0
2.70000, 37.0
2.71000, 30.0
2.72000, 37.0
2.73000, 40.0
2.74000, 41.0
2.75000, 43.0
2.76000, 32.0
2.77000, 23.0
2.78000, 29.0
2.79000, 40.0
2.80000, 40.0
2.81000, 42.0
2.82000, 31.0
2.83000, 38.0
2.84000, 41.0
2.85000, 37.0
2.86000, 42.0
2.87000, 43.0
2.88000, 38.0
2.89000, 30.0
2.90000, 38.0
2.91000, 34.0
2.92000, 41.0
2.93000, 40.0
2.94000, 36.0
2.95000, 36.0
2.96000, 43.0
2.97000, 40.0
2.98000, 30.0
2.99000, 31.0
3.00000, 26.0
3.01000, 33.0
3.02000, 37.0
3.03000, 44.0
3.04000, 43.0
3.05000, 43.0
3.06000, 41.0
3.07000, 38.0
3.08000, 36.0
3.09000, 34.0
3.10000, 34.0
3.11000, 33.0
3.12000, 40.0
3.13000, 42.0
3.14000, 44.0
3.15000, 45.0
3.16000, 42.0
3.17000, 43.0
3.18000, 36.0
3.19000, 38.0
3.20000, 39.0
3.21000, 37.0
3.22000, 44.0
3.23000, 44.0
3.24000, 47.0
3.25000, 47.0
3.26000, 52.0
3.27000, 63.0
3.28000, 71.0
3.29000, 72.0
3.30000, 81.0
3.31000, 86.0
3.32000, 71.0
3.33000, 67.0
3.34000, 78.0
3.35000, 72.0
3.36000, 63.0
3.37000, 51.0
3.38000, 44.0
3.39000, 47.0
3.40000, 46.0
3.41000, 36.0
3.42000, 32.0
3.43000, 33.0
3.44000, 31.0
3.45000, 37.0
3.46000, 37.0
3.47000, 37.0
3.48000, 43.0
3.49000, 39.0
3.50000, 37.0
3.51000, 51.0
3.52000, 46.0
3.53000, 60.0
3.54000, 69.0
3.55000, 97.0
3.56000, 158.0
3.57000, 229.0
3.58000, 335.0
3.59000, 490.0
3.60000, 760.0
3.61000, 1138.0
3.62000, 1647.0
3.63000, 2316.0
3.64000, 3138.0
3.65000, 4018.0
3.66000, 4888.0
3.67000, 5622.0
3.68000, 6202.0
3.69000, 6488.0
3.70000, 6503.0
3.71000, 6301.0
3.72000, 5627.0
3.73000, 4913.0
3.74000, 4097.0
3.75000, 3170.0
3.76000, 2395.0
3.77000, 1729.0
3.78000, 1176.0
3.79000, 762.0
3.80000, 490.0
3.81000, 338.0
3.82000, 218.0
3.83000, 139.0
3.84000, 95.0
3.85000, 74.0
3.86000, 59.0
3.87000, 61.0
3.88000, 66.0
3.89000, 68.0
3.90000, 97.0
3.91000, 113.0
3.92000, 144.0
3.93000, 207.0
3.94000, 259.0
3.95000, 317.0
3.96000, 410.0
3.97000, 511.0
3.98000, 617.0
3.99000, 685.0
4.00000, 737.0
4.01000, 766.0
4.02000, 802.0
4.03000, 790.0
4.04000, 720.0
4.05000, 624.0
4.06000, 518.0
4.07000, 456.0
4.08000, 384.0
4.09000, 281.0
4.10000, 200.0
4.11000, 140.0
4.12000, 106.0
4.13000, 81.0
4.14000, 59.0
4.15000, 44.0
4.16000, 33.0
4.17000, 27.0
4.18000, 29.0
4.19000, 27.0
4.20000, 22.0
4.21000, 24.0
4.22000, 20.0
4.23000, 20.0
4.24000, 25.0
4.25000, 25.0
4.26000, 22.0
4.27000, 26.0
4.28000, 21.0
4.29000, 20.0
4.30000, 20.0
4.31000, 21.0
4.32000, 21.0
4.33000, 19.0
4.34000, 18.0
4.35000, 18.0
4.36000, 17.0
4.37000, 17.0
4.38000, 14.0
4.39000, 25.0
4.40000, 28.0
4.41000, 23.0
4.42000, 23.0
4.43000, 20.0
4.44000, 23.0
4.45000, 22.0
4.46000, 23.0
4.47000, 24.0
4.48000, 15.0
4.49000, 14.0
4.50000, 19.0
4.51000, 22.0
4.52000, 19.0
4.53000, 25.0
4.54000, 23.0
4.55000, 21.0
4.56000, 21.0
4.57000, 25.0
4.58000, 14.0
4.59000, 12.0
4.60000, 17.0
4.61000, 22.0
4.62000, 20.0
4.63000, 21.0
4.64000, 21.0
4.65000, 21.0
4.66000, 23.0
4.67000, 25.0
4.68000, 22.0
4.69000, 25.0
4.70000, 22.0
4.71000, 25.0
4.72000, 27.0
4.73000, 19.0
4.74000, 20.0
4.75000, 24.0
4.76000, 28.0
4.77000, 26.0
4.78000, 23.0
4.79000, 21.0
4.80000, 21.0
4.81000, 18.0
4.82000, 24.0
4.83000, 21.0
4.84000, 23.0
4.85000, 17.0
4.86000, 21.0
4.87000, 26.0
4.88000, 22.0
4.89000, 22.0
4.90000, 22.0
4.91000, 17.0
4.92000, 21.0
4.93000, 21.0
4.94000, 17.0
4.95000, 19.0
4.96000, 16.0
4.97000, 20.0
4.98000, 20.0
4.99000, 20.0
5.00000, 23.0
5.01000, 20.0
5.02000, 19.0
5.03000, 25.0
5.04000, 27.0
5.05000, 24.0
5.06000, 22.0
5.07000, 20.0
5.08000, 19.0
5.09000, 18.0
5.10000, 20.0
5.11000, 19.0
5.12000, 21.0
5.13000, 20.0
5.14000, 17.0
5.15000, 18.0
5.16000, 22.0
5.17000, 25.0
5.18000, 30.0
5.19000, 35.0
5.20000, 44.0
5.21000, 41.0
5.22000, 34.0
5.23000, 33.0
5.24000, 41.0
5.25000, 46.0
5.26000, 40.0
5.27000, 37.0
5.28000, 39.0
5.29000, 35.0
5.30000, 35.0
5.31000, 29.0
5.32000, 27.0
5.33000, 22.0
5.34000, 23.0
5.35000, 27.0
5.36000, 32.0
5.37000, 36.0
5.38000, 39.0
5.39000, 43.0
5.40000, 44.0
5.41000, 32.0
5.42000, 27.0
5.43000, 37.0
5.44000, 37.0
5.45000, 35.0
5.46000, 34.0
5.47000, 30.0
5.48000, 33.0
5.49000, 22.0
5.50000, 26.0
5.51000, 24.0
5.52000, 16.0
5.53000, 18.0
5.54000, 23.0
5.55000, 28.0
5.56000, 19.0
5.57000, 17.0
5.58000, 16.0
5.59000, 11.0
5.60000, 14.0
5.61000, 25.0
5.62000, 26.0
5.63000, 22.0
5.64000, 17.0
5.65000, 21.0
5.66000, 23.0
5.67000, 27.0
5.68000, 22.0
5.69000, 23.0
5.70000, 30.0
5.71000, 33.0
5.72000, 30.0
5.73000, 33.0
5.74000, 25.0
5.75000, 28.0
5.76000, 30.0
5.77000, 27.0
5.78000, 25.0
5.79000, 19.0
5.80000, 20.0
5.81000, 20.0
5.82000, 18.0
5.83000, 19.0
5.84000, 23.0
5.85000, 31.0
5.86000, 31.0
5.87000, 30.0
5.88000, 23.0
5.89000, 20.0
5.90000, 28.0
5.91000, 35.0
5.92000, 35.0
5.93000, 28.0
5.94000, 20.0
5.95000, 21.0
5.96000, 25.0
5.97000, 23.0
5.98000, 25.0
5.99000, 27.0
6.00000, 21.0
6.01000, 21.0
6.02000, 24.0
6.03000, 22.0
6.04000, 20.0
6.05000, 21.0
6.06000, 20.0
6.07000, 27.0
6.08000, 30.0
6.09000, 26.0
6.10000, 19.0
6.11000, 21.0
6.12000, 19.0
6.13000, 23.0
6.14000, 21.0
6.15000, 22.0
6.16000, 21.0
6.17000, 22.0
6.18000, 19.0
6.19000, 19.0
6.20000, 22.0
6.21000, 21.0
6.22000, 18.0
6.23000, 19.0
6.24000, 20.0
6.25000, 18.0
6.26000, 24.0
6.27000, 30.0
6.28000, 43.0
6.29000, 45.0
6.30000, 48.0
6.31000, 52.0
6.32000, 62.0
6.33000, 79.0
6.34000, 92.0
6.35000, 102.0
6.36000, 119.0
6.37000, 126.0
6.38000, 131.0
6.39000, 137.0
6.40000, 134.0
6.41000, 148.0
6.42000, 134.0
6.43000, 112.0
6.44000, 106.0
6.45000, 94.0
6.46000, 89.0
6.47000, 71.0
6.48000, 62.0
6.49000, 58.0
6.50000, 48.0
6.51000, 35.0
6.52000, 28.0
6.53000, 32.0
6.54000, 22.0
6.55000, 16.0
6.56000, 22.0
6.57000, 22.0
6.58000, 14.0
6.59000, 15.0
6.60000, 20.0
6.61000, 15.0
6.62000, 15.0
6.63000, 18.0
6.64000, 22.0
6.65000, 18.0
6.66000, 19.0
6.67000, 18.0
6.68000, 24.0
6.69000, 24.0
6.70000, 21.0
6.71000, 19.0
6.72000, 19.0
6.73000, 19.0
6.74000, 18.0
6.75000, 20.0
6.76000, 20.0
6.77000, 19.0
6.78000, 17.0
6.79000, 16.0
6.80000, 17.0
6.81000, 21.0
6.82000, 22.0
6.83000, 22.0
6.84000, 15.0
6.85000, 21.0
6.86000, 24.0
6.87000, 22.0
6.88000, 19.0
6.89000, 21.0
6.90000, 24.0
6.91000, 19.0
6.92000, 18.0
6.93000, 23.0
6.94000, 22.0
6.95000, 24.0
6.96000, 25.0
6.97000, 25.0
6.98000, 22.0
6.99000, 25.0
7.00000, 31.0
7.01000, 23.0
7.02000, 24.0
7.03000, 30.0
7.04000, 28.0
7.05000, 38.0
7.06000, 36.0
7.07000, 33.0
7.08000, 29.0
7.09000, 25.0
7.10000, 25.0
7.11000, 28.0
7.12000, 27.0
7.13000, 22.0
7.14000, 21.0
7.15000, 22.0
7.16000, 21.0
7.17000, 18.0
7.18000, 12.0
7.19000, 13.0
7.20000, 16.0
7.21000, 18.0
7.22000, 18.0
7.23000, 13.0
7.24000, 10.0
7.25000, 16.0
7.26000, 15.0
7.27000, 18.0
7.28000, 20.0
7.29000, 16.0
7.30000, 14.0
7.31000, 14.0
7.32000, 17.0
7.33000, 13.0
7.34000, 13.0
7.35000, 20.0
7.36000, 17.0
7.37000, 14.0
7.38000, 16.0
7.39000, 19.0
7.40000, 16.0
7.41000, 24.0
7.42000, 24.0
7.43000, 25.0
7.44000, 21.0
7.45000, 14.0
7.46000, 21.0
7.47000, 31.0
7.48000, 24.0
7.49000, 27.0
7.50000, 26.0
7.51000, 21.0
7.52000, 18.0
7.53000, 20.0
7.54000, 23.0
7.55000, 29.0
7.56000, 22.0
7.57000, 18.0
7.58000, 16.0
7.59000, 13.0
7.60000, 15.0
7.61000, 19.0
7.62000, 17.0
7.63000, 16.0
7.64000, 18.0
7.65000, 14.0
7.66000, 12.0
7.67000, 12.0
7.68000, 15.0
7.69000, 18.0
7.70000, 17.0
7.71000, 15.0
7.72000, 16.0
7.73000, 20.0
7.74000, 21.0
7.75000, 22.0
7.76000, 22.0
7.77000, 19.0
7.78000, 21.0
7.79000, 22.0
7.80000, 21.0
7.81000, 22.0
7.82000, 23.0
7.83000, 31.0
7.84000, 29.0
7.85000, 29.0
7.86000, 37.0
7.87000, 53.0
7.88000, 66.0
7.89000, 93.0
7.90000, 111.0
7.91000, 134.0
7.92000, 188.0
7.93000, 230.0
7.94000, 312.0
7.95000, 401.0
7.96000, 492.0
7.97000, 610.0
7.98000, 694.0
7.99000, 785.0
8.00000, 872.0
8.01000, 945.0
8.02000, 990.0
8.03000, 1000.0
8.04000, 1032.0
8.05000, 1019.0
8.06000, 951.0
8.07000, 915.0
8.08000, 832.0
8.09000, 747.0
8.10000, 649.0
8.11000, 559.0
8.12000, 474.0
8.13000, 383.0
8.14000, 319.0
8.15000, 238.0
8.16000, 166.0
8.17000, 135.0
8.18000, 102.0
8.19000, 71.0
8.20000, 50.0
8.21000, 40.0
8.22000, 30.0
8.23000, 25.0
8.24000, 26.0
8.25000, 23.0
8.26000, 15.0
8.27000, 10.0
8.28000, 15.0
8.29000, 14.0
8.30000, 12.0
8.31000, 15.0
8.32000, 13.0
8.33000, 16.0
8.34000, 17.0
8.35000, 15.0
8.36000, 15.0
8.37000, 14.0
8.38000, 15.0
8.39000, 16.0
8.40000, 15.0
8.41000, 20.0
8.42000, 18.0
8.43000, 14.0
8.44000, 13.0
8.45000, 14.0
8.46000, 19.0
8.47000, 22.0
8.48000, 21.0
8.49000, 15.0
8.50000, 17.0
8.51000, 18.0
8.52000, 21.0
8.53000, 22.0
8.54000, 14.0
8.55000, 19.0
8.56000, 21.0
8.57000, 19.0
8.58000, 18.0
8.59000, 24.0
8.60000, 27.0
8.61000, 23.0
8.62000, 24.0
8.63000, 23.0
8.64000, 24.0
8.65000, 21.0
8.66000, 23.0
8.67000, 31.0
8.68000, 30.0
8.69000, 29.0
8.70000, 28.0
8.71000, 22.0
8.72000, 23.0
8.73000, 38.0
8.74000, 40.0
8.75000, 39.0
8.76000, 42.0
8.77000, 42.0
8.78000, 49.0
8.79000, 54.0
8.80000, 57.0
8.81000, 71.0
8.82000, 93.0
8.83000, 102.0
8.84000, 105.0
8.85000, 127.0
8.86000, 144.0
8.87000, 149.0
8.88000, 157.0
8.89000, 158.0
8.90000, 151.0
8.91000, 151.0
8.92000, 143.0
8.93000, 142.0
8.94000, 136.0
8.95000, 121.0
8.96000, 108.0
8.97000, 99.0
8.98000, 82.0
8.99000, 73.0
9.00000, 63.0
9.01000, 53.0
9.02000, 47.0
9.03000, 36.0
9.04000, 28.0
9.05000, 23.0
9.06000, 20.0
9.07000, 18.0
9.08000, 19.0
9.09000, 18.0
9.10000, 13.0
9.11000, 8.0
9.12000, 10.0
9.13000, 10.0
9.14000, 8.0
9.15000, 10.0
9.16000, 9.0
9.17000, 9.0
9.18000, 9.0
9.19000, 8.0
9.20000, 8.0
9.21000, 9.0
9.22000, 9.0
9.23000, 10.0
9.24000, 8.0
9.25000, 9.0
9.26000, 10.0
9.27000, 13.0
9.28000, 14.0
9.29000, 8.0
9.30000, 7.0
9.31000, 10.0
9.32000, 12.0
9.33000, 11.0
9.34000, 8.0
9.35000, 7.0
9.36000, 6.0
9.37000, 7.0
9.38000, 10.0
9.39000, 12.0
9.40000, 9.0
9.41000, 9.0
9.42000, 9.0
9.43000, 6.0
9.44000, 8.0
9.45000, 10.0
9.46000, 7.0
9.47000, 7.0
9.48000, 13.0
9.49000, 14.0
9.50000, 11.0
9.51000, 11.0
9.52000, 13.0
9.53000, 12.0
9.54000, 15.0
9.55000, 13.0
9.56000, 12.0
9.57000, 12.0
9.58000, 15.0
9.59000, 16.0
9.60000, 15.0
9.61000, 16.0
9.62000, 17.0
9.63000, 16.0
9.64000, 16.0
9.65000, 16.0
9.66000, 19.0
9.67000, 24.0
9.68000, 24.0
9.69000, 23.0
9.70000, 25.0
9.71000, 23.0
9.72000, 23.0
9.73000, 21.0
9.74000, 26.0
9.75000, 25.0
9.76000, 19.0
9.77000, 18.0
9.78000, 15.0
9.79000, 19.0
9.80000, 19.0
9.81000, 13.0
9.82000, 11.0
9.83000, 10.0
9.84000, 7.0
9.85000, 7.0
9.86000, 7.0
9.87000, 6.0
9.88000, 9.0
9.89000, 10.0
9.90000, 10.0
9.91000, 9.0
9.92000, 11.0
9.93000, 13.0
9.94000, 12.0
9.95000, 8.0
9.96000, 7.0
9.97000, 10.0
9.98000, 9.0
9.99000, 9.0
10.00000, 10.0
10.01000, 10.0
10.02000, 11.0
10.03000, 12.0
10.04000, 10.0
10.05000, 7.0
10.06000, 9.0
10.07000, 10.0
10.08000, 9.0
10.09000, 10.0
10.10000, 8.0
10.11000, 8.0
10.12000, 9.0
10.13000, 7.0
10.14000, 4.0
10.15000, 6.0
10.16000, 7.0
10.17000, 8.0
10.18000, 10.0
10.19000, 7.0
10.20000, 8.0
10.21000, 10.0
10.22000, 10.0
10.23000, 8.0
10.24000, 11.0
10.25000, 10.0
10.26000, 10.0
10.27000, 10.0
10.28000, 6.0
10.29000, 7.0
10.30000, 5.0
10.31000, 5.0
10.32000, 10.0
10.33000, 9.0
10.34000, 5.0
10.35000, 7.0
10.36000, 9.0
10.37000, 12.0
10.38000, 10.0
10.39000, 10.0
10.40000, 11.0
10.41000, 10.0
10.42000, 8.0
10.43000, 8.0
10.44000, 10.0
10.45000, 13.0
10.46000, 13.0
10.47000, 9.0
10.48000, 9.0
10.49000, 10.0
10.50000, 10.0
10.51000, 9.0
10.52000, 8.0
10.53000, 7.0
10.54000, 8.0
10.55000, 11.0
10.56000, 15.0
10.57000, 13.0
10.58000, 7.0
10.59000, 7.0
10.60000, 12.0
10.61000, 12.0
10.62000, 13.0
10.63000, 13.0
10.64000, 13.0
10.65000, 11.0
10.66000, 11.0
10.67000, 9.0
10.68000, 6.0
10.69000, 9.0
10.70000, 11.0
10.71000, 12.0
10.72000, 11.0
10.73000, 13.0
10.74000, 10.0
10.75000, 10.0
10.76000, 12.0
10.77000, 9.0
10.78000, 9.0
10.79000, 8.0
10.80000, 8.0
10.81000, 7.0
10.82000, 9.0
10.83000, 7.0
10.84000, 7.0
10.85000, 7.0
10.86000, 4.0
10.87000, 5.0
10.88000, 7.0
10.89000, 8.0
10.90000, 10.0
10.91000, 9.0
10.92000, 6.0
10.93000, 5.0
10.94000, 7.0
10.95000, 9.0
10.96000, 9.0
10.97000, 6.0
10.98000, 9.0
10.99000, 14.0
11.00000, 11.0
11.01000, 9.0
11.02000, 8.0
11.03000, 7.0
11.04000, 9.0
11.05000, 8.0
11.06000, 11.0
11.07000, 13.0
11.08000, 9.0
11.09000, 8.0
11.10000, 11.0
11.11000, 10.0
11.12000, 8.0
11.13000, 13.0
11.14000, 11.0
11.15000, 7.0
11.16000, 6.0
11.17000, 8.0
11.18000, 11.0
11.19000, 9.0
11.20000, 7.0
11.21000, 11.0
11.22000, 12.0
11.23000, 11.0
11.24000, 8.0
11.25000, 6.0
11.26000, 10.0
11.27000, 9.0
11.28000, 8.0
11.29000, 11.0
11.30000, 10.0
11.31000, 9.0
11.32000, 13.0
11.33000, 12.0
11.34000, 11.0
11.35000, 12.0
11.36000, 10.0
11.37000, 11.0
11.38000, 15.0
11.39000, 16.0
11.40000, 16.0
11.41000, 15.0
11.42000, 15.0
11.43000, 12.0
11.44000, 14.0
11.45000, 15.0
11.46000, 18.0
11.47000, 17.0
11.48000, 16.0
11.49000, 19.0
11.50000, 20.0
11.51000, 18.0
11.52000, 16.0
11.53000, 14.0
11.54000, 10.0
11.55000, 10.0
11.56000, 11.0
11.57000, 12.0
11.58000, 12.0
11.59000, 11.0
11.60000, 14.0
11.61000, 11.0
11.62000, 9.0
11.63000, 13.0
11.64000, 13.0
11.65000, 9.0
11.66000, 12.0
11.67000, 13.0
11.68000, 11.0
11.69000, 11.0
11.70000, 8.0
11.71000, 9.0
11.72000, 14.0
11.73000, 12.0
11.74000, 10.0
11.75000, 11.0
11.76000, 11.0
11.77000, 6.0
11.78000, 6.0
11.79000, 9.0
11.80000, 9.0
11.81000, 10.0
11.82000, 9.0
11.83000, 7.0
11.84000, 5.0
11.85000, 6.0
11.86000, 9.0
11.87000, 11.0
11.88000, 10.0
11.89000, 7.0
11.90000, 9.0
11.91000, 11.0
11.92000, 7.0
11.93000, 6.0
11.94000, 6.0
11.95000, 7.0
11.96000, 10.0
11.97000, 8.0
11.98000, 6.0
11.99000, 9.0
12.00000, 9.0
12.01000, 8.0
12.02000, 9.0
12.03000, 9.0
12.04000, 9.0
12.05000, 9.0
12.06000, 7.0
12.07000, 8.0
12.08000, 8.0
12.09000, 6.0
12.10000, 5.0
12.11000, 8.0
12.12000, 10.0
12.13000, 7.0
12.14000, 9.0
12.15000, 8.0
12.16000, 8.0
12.17000, 10.0
12.18000, 8.0
12.19000, 5.0
12.20000, 5.0
12.21000, 6.0
12.22000, 7.0
12.23000, 6.0
12.24000, 8.0
12.25000, 8.0
12.26000, 6.0
12.27000, 11.0
12.28000, 13.0
12.29000, 10.0
12.30000, 8.0
12.31000, 7.0
12.32000, 7.0
12.33000, 9.0
12.34000, 11.0
12.35000, 9.0
12.36000, 5.0
12.37000, 3.0
12.38000, 3.0
12.39000, 8.0
12.40000, 10.0
12.41000, 8.0
12.42000, 6.0
12.43000, 5.0
12.44000, 5.0
12.45000, 6.0
12.46000, 9.0
12.47000, 8.0
12.48000, 6.0
12.49000, 5.0
12.50000, 9.0
12.51000, 10.0
12.52000, 8.0
12.53000, 7.0
12.54000, 7.0
12.55000, 8.0
12.56000, 6.0
12.57000, 8.0
12.58000, 9.0
12.59000, 8.0
12.60000, 8.0
12.61000, 6.0
12.62000, 7.0
12.63000, 6.0
12.64000, 8.0
12.65000, 8.0
12.66000, 7.0
12.67000, 7.0
12.68000, 8.0
12.69000, 7.0
12.70000, 5.0
12.71000, 4.0
12.72000, 6.0
12.73000, 6.0
12.74000, 6.0
12.75000, 7.0
12.76000, 6.0
12.77000, 7.0
12.78000, 8.0
12.79000, 9.0
12.80000, 6.0
12.81000, 6.0
12.82000, 9.0
12.83000, 8.0
12.84000, 7.0
12.85000, 6.0
12.86000, 6.0
12.87000, 7.0
12.88000, 7.0
12.89000, 7.0
12.90000, 8.0
12.91000, 6.0
12.92000, 6.0
12.93000, 7.0
12.94000, 6.0
12.95000, 6.0
12.96000, 9.0
12.97000, 10.0
12.98000, 8.0
12.99000, 7.0
13.00000, 10.0
13.01000, 9.0
13.02000, 8.0
13.03000, 9.0
13.04000, 9.0
13.05000, 9.0
13.06000, 7.0
13.07000, 4.0
13.08000, 3.0
13.09000, 5.0
13.10000, 6.0
13.11000, 6.0
13.12000, 9.0
13.13000, 7.0
13.14000, 6.0
13.15000, 6.0
13.16000, 5.0
13.17000, 6.0
13.18000, 6.0
13.19000, 6.0
13.20000, 5.0
13.21000, 6.0
13.22000, 5.0
13.23000, 6.0
13.24000, 5.0
13.25000, 4.0
13.26000, 7.0
13.27000, 9.0
13.28000, 10.0
13.29000, 8.0
13.30000, 8.0
13.31000, 6.0
13.32000, 6.0
13.33000, 8.0
13.34000, 8.0
13.35000, 10.0
13.36000, 10.0
13.37000, 8.0
13.38000, 9.0
13.39000, 7.0
13.40000, 5.0
13.41000, 6.0
13.42000, 7.0
13.43000, 10.0
13.44000, 8.0
13.45000, 9.0
13.46000, 9.0
13.47000, 5.0
13.48000, 7.0
13.49000, 6.0
13.50000, 3.0
13.51000, 5.0
13.52000, 5.0
13.53000, 7.0
13.54000, 9.0
13.55000, 5.0
13.56000, 5.0
13.57000, 6.0
13.58000, 6.0
13.59000, 6.0
13.60000, 5.0
13.61000, 8.0
13.62000, 10.0
13.63000, 8.0
13.64000, 7.0
13.65000, 6.0
13.66000, 4.0
13.67000, 4.0
13.68000, 7.0
13.69000, 8.0
13.70000, 7.0
13.71000, 8.0
13.72000, 9.0
13.73000, 9.0
13.74000, 6.0
13.75000, 4.0
13.76000, 5.0
13.77000, 6.0
13.78000, 6.0
13.79000, 6.0
13.80000, 7.0
13.81000, 8.0
13.82000, 6.0
13.83000, 5.0
13.84000, 6.0
13.85000, 3.0
13.86000, 3.0
13.87000, 5.0
13.88000, 5.0
13.89000, 5.0
13.90000, 7.0
13.91000, 7.0
13.92000, 6.0
13.93000, 4.0
13.94000, 5.0
13.95000, 4.0
13.96000, 4.0
13.97000, 8.0
13.98000, 10.0
13.99000, 7.0
14.00000, 6.0
14.01000, 7.0
14.02000, 5.0
14.03000, 3.0
14.04000, 6.0
14.05000, 6.0
14.06000, 6.0
14.07000, 4.0
14.08000, 5.0
14.09000, 5.0
14.10000, 7.0
14.11000, 7.0
14.12000, 9.0
14.13000, 9.0
14.14000, 5.0
14.15000, 5.0
14.16000, 7.0
14.17000, 7.0
14.18000, 5.0
14.19000, 7.0
14.20000, 8.0
14.21000, 6.0
14.22000, 4.0
14.23000, 6.0
14.24000, 6.0
14.25000, 7.0
14.26000, 5.0
14.27000, 6.0
14.28000, 6.0
14.29000, 4.0
14.30000, 5.0
14.31000, 6.0
14.32000, 8.0
14.33000, 8.0
14.34000, 5.0
14.35000, 5.0
14.36000, 5.0
14.37000, 5.0
14.38000, 8.0
14.39000, 7.0
14.40000, 6.0
14.41000, 7.0
14.42000, 6.0
14.43000, 7.0
14.44000, 4.0
14.45000, 4.0
14.46000, 5.0
14.47000, 4.0
14.48000, 5.0
14.49000, 5.0
14.50000, 7.0
14.51000, 7.0
14.52000, 7.0
14.53000, 7.0
14.54000, 5.0
14.55000, 6.0
14.56000, 5.0
14.57000, 4.0
14.58000, 4.0
14.59000, 4.0
14.60000, 4.0
14.61000, 6.0
14.62000, 6.0
14.63000, 4.0
14.64000, 4.0
14.65000, 4.0
14.66000, 5.0
14.67000, 6.0
14.68000, 6.0
14.69000, 6.0
14.70000, 6.0
14.71000, 3.0
14.72000, 3.0
14.73000, 6.0
14.74000, 6.0
14.75000, 3.0
14.76000, 3.0
14.77000, 4.0
14.78000, 3.0
14.79000, 5.0
14.80000, 5.0
14.81000, 4.0
14.82000, 5.0
14.83000, 3.0
14.84000, 4.0
14.85000, 4.0
14.86000, 7.0
14.87000, 7.0
14.88000, 4.0
14.89000, 4.0
14.90000, 6.0
14.91000, 8.0
14.92000, 10.0
14.93000, 8.0
14.94000, 5.0
14.95000, 4.0
14.96000, 5.0
14.97000, 5.0
14.98000, 6.0
14.99000, 7.0
15.00000, 5.0
15.01000, 5.0
15.02000, 8.0
15.03000, 5.0
15.04000, 7.0
15.05000, 7.0
15.06000, 4.0
15.07000, 5.0
15.08000, 3.0
15.09000, 1.0
15.10000, 3.0
15.11000, 7.0
15.12000, 9.0
15.13000, 8.0
15.14000, 6.0
15.15000, 5.0
15.16000, 7.0
15.17000, 7.0
15.18000, 4.0
15.19000, 5.0
15.20000, 4.0
15.21000, 5.0
15.22000, 5.0
15.23000, 3.0
15.24000, 3.0
15.25000, 5.0
15.26000, 4.0
15.27000, 4.0
15.28000, 5.0
15.29000, 4.0
15.30000, 3.0
15.31000, 3.0
15.32000, 4.0
15.33000, 6.0
15.34000, 4.0
15.35000, 2.0
15.36000, 2.0
15.37000, 4.0
15.38000, 2.0
15.39000, 2.0
15.40000, 4.0
15.41000, 4.0
15.42000, 4.0
15.43000, 5.0
15.44000, 4.0
15.45000, 5.0
15.46000, 3.0
15.47000, 3.0
15.48000, 5.0
15.49000, 7.0
15.50000, 6.0
15.51000, 6.0
15.52000, 5.0
15.53000, 6.0
15.54000, 8.0
15.55000, 10.0
15.56000, 8.0
15.57000, 6.0
15.58000, 4.0
15.59000, 4.0
15.60000, 6.0
15.61000, 7.0
15.62000, 6.0
15.63000, 5.0
15.64000, 4.0
15.65000, 4.0
15.66000, 5.0
15.67000, 5.0
15.68000, 3.0
15.69000, 3.0
15.70000, 3.0
15.71000, 4.0
15.72000, 5.0
15.73000, 6.0
15.74000, 5.0
15.75000, 7.0
15.76000, 9.0
15.77000, 7.0
15.78000, 5.0
15.79000, 5.0
15.80000, 4.0
15.81000, 6.0
15.82000, 7.0
15.83000, 5.0
15.84000, 4.0
15.85000, 4.0
15.86000, 4.0
15.87000, 5.0
15.88000, 3.0
15.89000, 2.0
15.90000, 6.0
15.91000, 6.0
15.92000, 2.0
15.93000, 4.0
15.94000, 3.0
15.95000, 3.0
15.96000, 4.0
15.97000, 3.0
15.98000, 4.0
15.99000, 4.0
16.00000, 5.0
16.01000, 8.0
16.02000, 7.0
16.03000, 5.0
16.04000, 3.0
16.05000, 2.0
16.06000, 4.0
16.07000, 3.0
16.08000, 3.0
16.09000, 5.0
16.10000, 5.0
16.11000, 7.0
16.12000, 5.0
16.13000, 3.0
16.14000, 4.0
16.15000, 3.0
16.16000, 4.0
16.17000, 5.0
16.18000, 5.0
16.19000, 5.0
16.20000, 5.0
16.21000, 4.0
16.22000, 4.0
16.23000, 3.0
16.24000, 3.0
16.25000, 6.0
16.26000, 5.0
16.27000, 2.0
16.28000, 2.0
16.29000, 3.0
16.30000, 4.0
16.31000, 4.0
16.32000, 3.0
16.33000, 3.0
16.34000, 4.0
16.35000, 3.0
16.36000, 5.0
16.37000, 4.0
16.38000, 3.0
16.39000, 4.0
16.40000, 5.0
16.41000, 3.0
16.42000, 3.0
16.43000, 6.0
16.44000, 6.0
16.45000, 3.0
16.46000, 4.0
16.47000, 5.0
16.48000, 3.0
16.49000, 3.0
16.50000, 4.0
16.51000, 4.0
16.52000, 4.0
16.53000, 7.0
16.54000, 4.0
16.55000, 3.0
16.56000, 3.0
16.57000, 2.0
16.58000, 3.0
16.59000, 3.0
16.60000, 2.0
16.61000, 3.0
16.62000, 4.0
16.63000, 3.0
16.64000, 4.0
16.65000, 4.0
16.66000, 3.0
16.67000, 3.0
16.68000, 3.0
16.69000, 6.0
16.70000, 4.0
16.71000, 3.0
16.72000, 3.0
16.73000, 3.0
16.74000, 4.0
16.75000, 3.0
16.76000, 2.0
16.77000, 4.0
16.78000, 6.0
16.79000, 5.0
16.80000, 2.0
16.81000, 2.0
16.82000, 4.0
16.83000, 4.0
16.84000, 4.0
16.85000, 7.0
16.86000, 6.0
16.87000, 2.0
16.88000, 3.0
16.89000, 3.0
16.90000, 4.0
16.91000, 6.0
16.92000, 3.0
16.93000, 3.0
16.94000, 5.0
16.95000, 5.0
16.96000, 2.0
16.97000, 2.0
16.98000, 3.0
16.99000, 4.0
17.00000, 4.0
17.01000, 4.0
17.02000, 3.0
17.03000, 3.0
17.04000, 4.0
17.05000, 6.0
17.06000, 3.0
17.07000, 3.0
17.08000, 2.0
17.09000, 2.0
17.10000, 2.0
17.11000, 3.0
17.12000, 4.0
17.13000, 4.0
17.14000, 3.0
17.15000, 2.0
17.16000, 3.0
17.17000, 3.0
17.18000, 3.0
17.19000, 4.0
17.20000, 3.0
17.21000, 6.0
17.22000, 5.0
17.23000, 4.0
17.24000, 7.0
17.25000, 4.0
17.26000, 2.0
17.27000, 4.0
17.28000, 6.0
17.29000, 5.0
17.30000, 3.0
17.31000, 5.0
17.32000, 4.0
17.33000, 2.0
17.34000, 2.0
17.35000, 3.0
17.36000, 3.0
17.37000, 3.0
17.38000, 4.0
17.39000, 5.0
17.40000, 6.0
17.41000, 3.0
17.42000, 4.0
17.43000, 4.0
17.44000, 5.0
17.45000, 5.0
17.46000, 2.0
17.47000, 2.0
17.48000, 3.0
17.49000, 1.0
17.50000, 2.0
17.51000, 4.0
17.52000, 4.0
17.53000, 4.0
17.54000, 2.0
17.55000, 3.0
17.56000, 4.0
17.57000, 3.0
17.58000, 3.0
17.59000, 3.0
17.60000, 3.0
17.61000, 5.0
17.62000, 4.0
17.63000, 3.0
17.64000, 5.0
17.65000, 3.0
17.66000, 3.0
17.67000, 5.0
17.68000, 4.0
17.69000, 4.0
17.70000, 3.0
17.71000, 2.0
17.72000, 2.0
17.73000, 1.0
17.74000, 2.0
17.75000, 3.0
17.76000, 3.0
17.77000, 3.0
17.78000, 0.0
17.79000, 1.0
17.80000, 2.0
17.81000, 4.0
17.82000, 3.0
17.83000, 2.0
17.84000, 3.0
17.85000, 3.0
17.86000, 5.0
17.87000, 5.0
17.88000, 6.0
17.89000, 5.0
17.90000, 3.0
17.91000, 2.0
17.92000, 5.0
17.93000, 6.0
17.94000, 4.0
17.95000, 6.0
17.96000, 4.0
17.97000, 3.0
17.98000, 2.0
17.99000, 3.0
18.00000, 3.0
18.01000, 2.0
18.02000, 2.0
18.03000, 4.0
18.04000, 5.0
18.05000, 2.0
18.06000, 1.0
18.07000, 3.0
18.08000, 4.0
18.09000, 3.0
18.10000, 4.0
18.11000, 6.0
18.12000, 4.0
18.13000, 2.0
18.14000, 1.0
18.15000, 2.0
18.16000, 4.0
18.17000, 2.0
18.18000, 4.0
18.19000, 5.0
18.20000, 4.0
18.21000, 4.0
18.22000, 6.0
18.23000, 4.0
18.24000, 1.0
18.25000, 3.0
18.26000, 6.0
18.27000, 5.0
18.28000, 2.0
18.29000, 2.0
18.30000, 4.0
18.31000, 3.0
18.32000, 2.0
18.33000, 4.0
18.34000, 4.0
18.35000, 4.0
18.36000, 4.0
18.37000, 3.0
18.38000, 4.0
18.39000, 5.0
18.40000, 3.0
18.41000, 3.0
18.42000, 2.0
18.43000, 2.0
18.44000, 3.0
18.45000, 3.0
18.46000, 2.0
18.47000, 2.0
18.48000, 3.0
18.49000, 2.0
18.50000, 2.0
18.51000, 2.0
18.52000, 3.0
18.53000, 2.0
18.54000, 2.0
18.55000, 3.0
18.56000, 4.0
18.57000, 5.0
18.58000, 4.0
18.59000, 3.0
18.60000, 3.0
18.61000, 2.0
18.62000, 1.0
18.63000, 4.0
18.64000, 5.0
18.65000, 3.0
18.66000, 3.0
18.67000, 4.0
18.68000, 3.0
18.69000, 3.0
18.70000, 4.0
18.71000, 4.0
18.72000, 2.0
18.73000, 2.0
18.74000, 3.0
[truncated: 154 more rows]

## Sheet: Figure 8 - Particle E
#FORMAT : EMSA/MAS Spectral Data File
#VERSION : 1.0
#TITLE : Map Sum Spectrum
#DATE : 11-MAY-2022
#TIME : 14:22
#OWNER :
#NPOINTS : 2048.0
#NCOLUMNS : 1.0
#XUNITS : keV
#YUNITS : counts
#DATATYPE : XY
#XPERCHAN : 0.01
#OFFSET : -0.2
#SIGNALTYPE : EDS
#CHOFFSET : 20.0
#LIVETIME : 970.5390625
#REALTIME : 981.827270508
#BEAMKV : 200.0
#MAGCAM : 80000.0
#XTILTSTGE : 0.0
#AZIMANGLE : 0.0
#ELEVANGLE : 18.6
#XPOSITION mm: 0.0000
#YPOSITION mm: 0.0000
#ZPOSITION mm: 0.0000
##OXINSTPT : 4
##OXINSTSTROB: 49.74
##OXINSTNDET : 1
##OXINSTELEMS: 6,29,11,17,19,20,8,13,16,12,26,30,15,14,79
##OXINSTLABEL: 6, 0.277, C
##OXINSTLABEL: 29, 8.048, Cu
##OXINSTLABEL: 29, 8.905, Cu
##OXINSTLABEL: 29, 0.930, Cu
##OXINSTLABEL: 29, 0.832, Cu
##OXINSTLABEL: 29, 0.811, Cu
##OXINSTLABEL: 11, 1.041, Na
##OXINSTLABEL: 17, 2.622, Cl
##OXINSTLABEL: 17, 2.816, Cl
##OXINSTLABEL: 17, 0.181, Cl
##OXINSTLABEL: 19, 3.314, K
##OXINSTLABEL: 19, 3.590, K
##OXINSTLABEL: 19, 0.260, K
##OXINSTLABEL: 20, 3.692, Ca
##OXINSTLABEL: 20, 4.013, Ca
##OXINSTLABEL: 20, 0.341, Ca
##OXINSTLABEL: 20, 0.303, Ca
##OXINSTLABEL: 8, 0.525, O
##OXINSTLABEL: 13, 1.487, Al
##OXINSTLABEL: 16, 2.308, S
##OXINSTLABEL: 16, 2.464, S
##OXINSTLABEL: 12, 1.254, Mg
##OXINSTLABEL: 26, 6.404, Fe
##OXINSTLABEL: 26, 7.058, Fe
##OXINSTLABEL: 26, 0.703, Fe
##OXINSTLABEL: 26, 0.615, Fe
##OXINSTLABEL: 30, 8.639, Zn
##OXINSTLABEL: 30, 9.572, Zn
##OXINSTLABEL: 30, 1.012, Zn
##OXINSTLABEL: 30, 0.906, Zn
##OXINSTLABEL: 30, 0.884, Zn
##OXINSTLABEL: 15, 2.014, P
##OXINSTLABEL: 15, 2.139, P
##OXINSTLABEL: 14, 1.740, Si
##OXINSTLABEL: 79, 9.713, Au
##OXINSTLABEL: 79, 11.443, Au
##OXINSTLABEL: 79, 11.585, Au
##OXINSTLABEL: 79, 10.308, Au
##OXINSTLABEL: 79, 13.382, Au
##OXINSTLABEL: 79, 13.710, Au
##OXINSTLABEL: 79, 8.494, Au
##OXINSTLABEL: 79, 2.123, Au
##OXINSTLABEL: 79, 2.410, Au
##OXINSTLABEL: 79, 1.648, Au
##OXINSTLABEL: 79, 0.265, Au
##OXINSTLABEL: 79, 0.251, Au
#SPECTRUM : Spectral Data Starts Here
-0.20000, 0.0
-0.19000, 0.0
-0.18000, 0.0
-0.17000, 0.0
-0.16000, 0.0
-0.15000, 0.0
-0.14000, 0.0
-0.13000, 0.0
-0.12000, 0.0
-0.11000, 0.0
-0.10000, 0.0
-0.09000, 2.0
-0.08000, 6.0
-0.07000, 23.0
-0.06000, 149.0
-0.05000, 509.0
-0.04000, 1640.0
-0.03000, 4210.0
-0.02000, 8809.0
-0.01000, 15489.0
0.00000, 23255.0
0.01000, 31728.0
0.02000, 40352.0
0.03000, 50377.0
0.04000, 58617.0
0.05000, 58811.0
0.06000, 49336.0
0.07000, 33662.0
0.08000, 18370.0
0.09000, 8029.0
0.10000, 2838.0
0.11000, 861.0
0.12000, 287.0
0.13000, 155.0
0.14000, 146.0
0.15000, 131.0
0.16000, 157.0
0.17000, 217.0
0.18000, 242.0
0.19000, 268.0
0.20000, 356.0
0.21000, 592.0
0.22000, 1133.0
0.23000, 2016.0
0.24000, 3268.0
0.25000, 4717.0
0.26000, 6087.0
0.27000, 6910.0
0.28000, 6786.0
0.29000, 5719.0
0.30000, 4151.0
0.31000, 2510.0
0.32000, 1318.0
0.33000, 659.0
0.34000, 306.0
0.35000, 143.0
0.36000, 95.0
0.37000, 81.0
0.38000, 95.0
0.39000, 104.0
0.40000, 98.0
0.41000, 75.0
0.42000, 68.0
0.43000, 81.0
0.44000, 81.0
0.45000, 81.0
0.46000, 109.0
0.47000, 161.0
0.48000, 231.0
0.49000, 393.0
0.50000, 481.0
0.51000, 614.0
0.52000, 686.0
0.53000, 657.0
0.54000, 550.0
0.55000, 413.0
0.56000, 286.0
0.57000, 179.0
0.58000, 99.0
0.59000, 68.0
0.60000, 53.0
0.61000, 50.0
0.62000, 54.0
0.63000, 60.0
0.64000, 50.0
0.65000, 62.0
0.66000, 77.0
0.67000, 84.0
0.68000, 92.0
0.69000, 76.0
0.70000, 79.0
0.71000, 74.0
0.72000, 68.0
0.73000, 67.0
0.74000, 64.0
0.75000, 57.0
0.76000, 57.0
0.77000, 56.0
0.78000, 55.0
0.79000, 63.0
0.80000, 61.0
0.81000, 60.0
0.82000, 65.0
0.83000, 68.0
0.84000, 71.0
0.85000, 65.0
0.86000, 73.0
0.87000, 103.0
0.88000, 99.0
0.89000, 109.0
0.90000, 114.0
0.91000, 117.0
0.92000, 149.0
0.93000, 148.0
0.94000, 142.0
0.95000, 132.0
0.96000, 125.0
0.97000, 191.0
0.98000, 293.0
0.99000, 428.0
1.00000, 675.0
1.01000, 943.0
1.02000, 1209.0
1.03000, 1372.0
1.04000, 1477.0
1.05000, 1427.0
1.06000, 1287.0
1.07000, 1050.0
1.08000, 753.0
1.09000, 495.0
1.10000, 314.0
1.11000, 175.0
1.12000, 99.0
1.13000, 71.0
1.14000, 57.0
1.15000, 43.0
1.16000, 30.0
1.17000, 37.0
1.18000, 37.0
1.19000, 42.0
1.20000, 45.0
1.21000, 50.0
1.22000, 67.0
1.23000, 75.0
1.24000, 79.0
1.25000, 84.0
1.26000, 82.0
1.27000, 85.0
1.28000, 82.0
1.29000, 71.0
1.30000, 61.0
1.31000, 52.0
1.32000, 46.0
1.33000, 37.0
1.34000, 43.0
1.35000, 38.0
1.36000, 36.0
1.37000, 36.0
1.38000, 38.0
1.39000, 35.0
1.40000, 28.0
1.41000, 29.0
1.42000, 32.0
1.43000, 42.0
1.44000, 45.0
1.45000, 45.0
1.46000, 57.0
1.47000, 53.0
1.48000, 56.0
1.49000, 51.0
1.50000, 58.0
1.51000, 55.0
1.52000, 52.0
1.53000, 43.0
1.54000, 46.0
1.55000, 37.0
1.56000, 37.0
1.57000, 41.0
1.58000, 40.0
1.59000, 34.0
1.60000, 33.0
1.61000, 35.0
1.62000, 29.0
1.63000, 25.0
1.64000, 29.0
1.65000, 32.0
1.66000, 29.0
1.67000, 28.0
1.68000, 29.0
1.69000, 35.0
1.70000, 43.0
1.71000, 46.0
1.72000, 50.0
1.73000, 50.0
1.74000, 53.0
1.75000, 53.0
1.76000, 58.0
1.77000, 50.0
1.78000, 38.0
1.79000, 31.0
1.80000, 31.0
1.81000, 31.0
1.82000, 29.0
1.83000, 32.0
1.84000, 28.0
1.85000, 22.0
1.86000, 25.0
1.87000, 25.0
1.88000, 20.0
1.89000, 20.0
1.90000, 25.0
1.91000, 25.0
1.92000, 23.0
1.93000, 26.0
1.94000, 26.0
1.95000, 31.0
1.96000, 33.0
1.97000, 24.0
1.98000, 28.0
1.99000, 30.0
2.00000, 32.0
2.01000, 34.0
2.02000, 38.0
2.03000, 30.0
2.04000, 36.0
2.05000, 27.0
2.06000, 26.0
2.07000, 21.0
2.08000, 25.0
2.09000, 29.0
2.10000, 24.0
2.11000, 21.0
2.12000, 26.0
2.13000, 22.0
2.14000, 27.0
2.15000, 31.0
2.16000, 26.0
2.17000, 22.0
2.18000, 18.0
2.19000, 23.0
2.20000, 21.0
2.21000, 26.0
2.22000, 27.0
2.23000, 28.0
2.24000, 24.0
2.25000, 27.0
2.26000, 33.0
2.27000, 42.0
2.28000, 44.0
2.29000, 54.0
2.30000, 65.0
2.31000, 63.0
2.32000, 59.0
2.33000, 49.0
2.34000, 46.0
2.35000, 53.0
2.36000, 40.0
2.37000, 25.0
2.38000, 24.0
2.39000, 23.0
2.40000, 18.0
2.41000, 22.0
2.42000, 22.0
2.43000, 21.0
2.44000, 22.0
2.45000, 21.0
2.46000, 21.0
2.47000, 18.0
2.48000, 18.0
2.49000, 25.0
2.50000, 40.0
2.51000, 41.0
2.52000, 49.0
2.53000, 69.0
2.54000, 96.0
2.55000, 148.0
2.56000, 238.0
2.57000, 331.0
2.58000, 441.0
2.59000, 563.0
2.60000, 638.0
2.61000, 749.0
2.62000, 833.0
2.63000, 859.0
2.64000, 810.0
2.65000, 734.0
2.66000, 606.0
2.67000, 475.0
2.68000, 379.0
2.69000, 268.0
2.70000, 191.0
2.71000, 123.0
2.72000, 89.0
2.73000, 69.0
2.74000, 55.0
2.75000, 45.0
2.76000, 52.0
2.77000, 56.0
2.78000, 54.0
2.79000, 74.0
2.80000, 84.0
2.81000, 86.0
2.82000, 90.0
2.83000, 85.0
2.84000, 91.0
2.85000, 88.0
2.86000, 71.0
2.87000, 50.0
2.88000, 40.0
2.89000, 32.0
2.90000, 27.0
2.91000, 20.0
2.92000, 14.0
2.93000, 16.0
2.94000, 12.0
2.95000, 15.0
2.96000, 19.0
2.97000, 14.0
2.98000, 16.0
2.99000, 15.0
3.00000, 16.0
3.01000, 14.0
3.02000, 13.0
3.03000, 16.0
3.04000, 13.0
3.05000, 14.0
3.06000, 13.0
3.07000, 17.0
3.08000, 17.0
3.09000, 13.0
3.10000, 10.0
3.11000, 19.0
3.12000, 13.0
3.13000, 12.0
3.14000, 14.0
3.15000, 15.0
3.16000, 25.0
3.17000, 20.0
3.18000, 16.0
3.19000, 27.0
3.20000, 42.0
3.21000, 47.0
3.22000, 61.0
3.23000, 110.0
3.24000, 171.0
3.25000, 228.0
3.26000, 285.0
3.27000, 376.0
3.28000, 499.0
3.29000, 590.0
3.30000, 720.0
3.31000, 737.0
3.32000, 769.0
3.33000, 738.0
3.34000, 626.0
3.35000, 550.0
3.36000, 464.0
3.37000, 344.0
3.38000, 268.0
3.39000, 205.0
3.40000, 151.0
3.41000, 92.0
3.42000, 55.0
3.43000, 37.0
3.44000, 32.0
3.45000, 25.0
3.46000, 14.0
3.47000, 16.0
3.48000, 17.0
3.49000, 18.0
3.50000, 26.0
3.51000, 30.0
3.52000, 36.0
3.53000, 42.0
3.54000, 60.0
3.55000, 75.0
3.56000, 81.0
3.57000, 98.0
3.58000, 114.0
3.59000, 116.0
3.60000, 119.0
3.61000, 131.0
3.62000, 127.0
3.63000, 145.0
3.64000, 147.0
3.65000, 168.0
3.66000, 188.0
3.67000, 189.0
3.68000, 228.0
3.69000, 232.0
3.70000, 212.0
3.71000, 205.0
3.72000, 192.0
3.73000, 171.0
3.74000, 139.0
3.75000, 110.0
3.76000, 76.0
3.77000, 52.0
3.78000, 47.0
3.79000, 37.0
3.80000, 28.0
3.81000, 21.0
3.82000, 14.0
3.83000, 13.0
3.84000, 12.0
3.85000, 11.0
3.86000, 8.0
3.87000, 11.0
3.88000, 16.0
3.89000, 11.0
3.90000, 9.0
3.91000, 15.0
3.92000, 12.0
3.93000, 17.0
3.94000, 12.0
3.95000, 18.0
3.96000, 22.0
3.97000, 27.0
3.98000, 27.0
3.99000, 28.0
4.00000, 38.0
4.01000, 32.0
4.02000, 27.0
4.03000, 26.0
4.04000, 34.0
4.05000, 30.0
4.06000, 19.0
4.07000, 12.0
4.08000, 17.0
4.09000, 20.0
4.10000, 15.0
4.11000, 12.0
4.12000, 10.0
4.13000, 9.0
4.14000, 10.0
4.15000, 7.0
4.16000, 12.0
4.17000, 14.0
4.18000, 10.0
4.19000, 7.0
4.20000, 7.0
4.21000, 8.0
4.22000, 9.0
4.23000, 10.0
4.24000, 9.0
4.25000, 11.0
4.26000, 10.0
4.27000, 8.0
4.28000, 7.0
4.29000, 11.0
4.30000, 11.0
4.31000, 9.0
4.32000, 10.0
4.33000, 9.0
4.34000, 11.0
4.35000, 9.0
4.36000, 7.0
4.37000, 10.0
4.38000, 10.0
4.39000, 8.0
4.40000, 9.0
4.41000, 9.0
4.42000, 8.0
4.43000, 9.0
4.44000, 8.0
4.45000, 8.0
4.46000, 10.0
4.47000, 9.0
4.48000, 7.0
4.49000, 8.0
4.50000, 7.0
4.51000, 6.0
4.52000, 6.0
4.53000, 7.0
4.54000, 13.0
4.55000, 10.0
4.56000, 11.0
4.57000, 10.0
4.58000, 11.0
4.59000, 11.0
4.60000, 10.0
4.61000, 6.0
4.62000, 7.0
4.63000, 10.0
4.64000, 8.0
4.65000, 8.0
4.66000, 8.0
4.67000, 9.0
4.68000, 6.0
4.69000, 4.0
4.70000, 5.0
4.71000, 10.0
4.72000, 7.0
4.73000, 9.0
4.74000, 10.0
4.75000, 8.0
4.76000, 7.0
4.77000, 4.0
4.78000, 5.0
4.79000, 7.0
4.80000, 7.0
4.81000, 7.0
4.82000, 7.0
4.83000, 7.0
4.84000, 11.0
4.85000, 7.0
4.86000, 4.0
4.87000, 6.0
4.88000, 7.0
4.89000, 8.0
4.90000, 9.0
4.91000, 6.0
4.92000, 8.0
4.93000, 5.0
4.94000, 5.0
4.95000, 8.0
4.96000, 12.0
4.97000, 9.0
4.98000, 11.0
4.99000, 11.0
5.00000, 8.0
5.01000, 7.0
5.02000, 8.0
5.03000, 8.0
5.04000, 7.0
5.05000, 7.0
5.06000, 6.0
5.07000, 7.0
5.08000, 8.0
5.09000, 5.0
5.10000, 5.0
5.11000, 8.0
5.12000, 6.0
5.13000, 7.0
5.14000, 8.0
5.15000, 7.0
5.16000, 6.0
5.17000, 8.0
5.18000, 12.0
5.19000, 8.0
5.20000, 8.0
5.21000, 12.0
5.22000, 11.0
5.23000, 11.0
5.24000, 7.0
5.25000, 4.0
5.26000, 6.0
5.27000, 7.0
5.28000, 9.0
5.29000, 10.0
5.30000, 8.0
5.31000, 12.0
5.32000, 9.0
5.33000, 10.0
5.34000, 11.0
5.35000, 10.0
5.36000, 10.0
5.37000, 11.0
5.38000, 9.0
5.39000, 16.0
5.40000, 16.0
5.41000, 15.0
5.42000, 17.0
5.43000, 12.0
5.44000, 8.0
5.45000, 9.0
5.46000, 11.0
5.47000, 13.0
5.48000, 10.0
5.49000, 10.0
5.50000, 10.0
5.51000, 9.0
5.52000, 8.0
5.53000, 7.0
5.54000, 7.0
5.55000, 4.0
5.56000, 2.0
5.57000, 5.0
5.58000, 9.0
5.59000, 7.0
5.60000, 6.0
5.61000, 8.0
5.62000, 6.0
5.63000, 8.0
5.64000, 9.0
5.65000, 7.0
5.66000, 5.0
5.67000, 3.0
5.68000, 3.0
5.69000, 6.0
5.70000, 10.0
5.71000, 9.0
5.72000, 11.0
5.73000, 6.0
5.74000, 8.0
5.75000, 8.0
5.76000, 8.0
5.77000, 5.0
5.78000, 7.0
5.79000, 7.0
5.80000, 8.0
5.81000, 8.0
5.82000, 5.0
5.83000, 5.0
5.84000, 7.0
5.85000, 7.0
5.86000, 8.0
5.87000, 9.0
5.88000, 11.0
5.89000, 11.0
5.90000, 7.0
5.91000, 3.0
5.92000, 7.0
5.93000, 8.0
5.94000, 9.0
5.95000, 13.0
5.96000, 13.0
5.97000, 9.0
5.98000, 6.0
5.99000, 11.0
6.00000, 10.0
6.01000, 8.0
6.02000, 9.0
6.03000, 8.0
6.04000, 8.0
6.05000, 5.0
6.06000, 8.0
6.07000, 12.0
6.08000, 7.0
6.09000, 5.0
6.10000, 9.0
6.11000, 7.0
6.12000, 7.0
6.13000, 6.0
6.14000, 5.0
6.15000, 6.0
6.16000, 8.0
6.17000, 7.0
6.18000, 5.0
6.19000, 8.0
6.20000, 11.0
6.21000, 9.0
6.22000, 6.0
6.23000, 8.0
6.24000, 8.0
6.25000, 8.0
6.26000, 7.0
6.27000, 13.0
6.28000, 13.0
6.29000, 11.0
6.30000, 13.0
6.31000, 12.0
6.32000, 17.0
6.33000, 17.0
6.34000, 15.0
6.35000, 18.0
6.36000, 25.0
6.37000, 19.0
6.38000, 23.0
6.39000, 30.0
6.40000, 25.0
6.41000, 24.0
6.42000, 28.0
6.43000, 23.0
6.44000, 19.0
6.45000, 21.0
6.46000, 19.0
6.47000, 15.0
6.48000, 13.0
6.49000, 12.0
6.50000, 10.0
6.51000, 7.0
6.52000, 6.0
6.53000, 8.0
6.54000, 7.0
6.55000, 9.0
6.56000, 9.0
6.57000, 9.0
6.58000, 9.0
6.59000, 6.0
6.60000, 5.0
6.61000, 6.0
6.62000, 8.0
6.63000, 7.0
6.64000, 4.0
6.65000, 5.0
6.66000, 8.0
6.67000, 9.0
6.68000, 7.0
6.69000, 6.0
6.70000, 7.0
6.71000, 8.0
6.72000, 5.0
6.73000, 6.0
6.74000, 5.0
6.75000, 4.0
6.76000, 5.0
6.77000, 6.0
6.78000, 6.0
6.79000, 5.0
6.80000, 7.0
6.81000, 7.0
6.82000, 4.0
6.83000, 4.0
6.84000, 6.0
6.85000, 6.0
6.86000, 8.0
6.87000, 6.0
6.88000, 3.0
6.89000, 3.0
6.90000, 2.0
6.91000, 6.0
6.92000, 8.0
6.93000, 10.0
6.94000, 10.0
6.95000, 9.0
6.96000, 8.0
6.97000, 7.0
6.98000, 5.0
6.99000, 7.0
7.00000, 9.0
7.01000, 10.0
7.02000, 12.0
7.03000, 11.0
7.04000, 9.0
7.05000, 7.0
7.06000, 8.0
7.07000, 9.0
7.08000, 10.0
7.09000, 8.0
7.10000, 8.0
7.11000, 6.0
7.12000, 4.0
7.13000, 5.0
7.14000, 6.0
7.15000, 8.0
7.16000, 8.0
7.17000, 7.0
7.18000, 9.0
7.19000, 9.0
7.20000, 8.0
7.21000, 6.0
7.22000, 4.0
7.23000, 4.0
7.24000, 6.0
7.25000, 8.0
7.26000, 6.0
7.27000, 8.0
7.28000, 8.0
7.29000, 6.0
7.30000, 6.0
7.31000, 10.0
7.32000, 8.0
7.33000, 7.0
7.34000, 6.0
7.35000, 3.0
7.36000, 6.0
7.37000, 10.0
7.38000, 8.0
7.39000, 7.0
7.40000, 5.0
7.41000, 3.0
7.42000, 7.0
7.43000, 8.0
7.44000, 10.0
7.45000, 10.0
7.46000, 11.0
7.47000, 11.0
7.48000, 10.0
7.49000, 6.0
7.50000, 4.0
7.51000, 4.0
7.52000, 6.0
7.53000, 7.0
7.54000, 6.0
7.55000, 5.0
7.56000, 4.0
7.57000, 8.0
7.58000, 12.0
7.59000, 8.0
7.60000, 5.0
7.61000, 6.0
7.62000, 8.0
7.63000, 8.0
7.64000, 6.0
7.65000, 6.0
7.66000, 5.0
7.67000, 4.0
7.68000, 4.0
7.69000, 6.0
7.70000, 7.0
7.71000, 10.0
7.72000, 11.0
7.73000, 10.0
7.74000, 5.0
7.75000, 3.0
7.76000, 3.0
7.77000, 4.0
7.78000, 7.0
7.79000, 10.0
7.80000, 7.0
7.81000, 7.0
7.82000, 6.0
7.83000, 6.0
7.84000, 12.0
7.85000, 16.0
7.86000, 24.0
7.87000, 25.0
7.88000, 24.0
7.89000, 31.0
7.90000, 42.0
7.91000, 62.0
7.92000, 87.0
7.93000, 121.0
7.94000, 152.0
7.95000, 183.0
7.96000, 210.0
7.97000, 236.0
7.98000, 287.0
7.99000, 352.0
8.00000, 389.0
8.01000, 415.0
8.02000, 431.0
8.03000, 429.0
8.04000, 440.0
8.05000, 435.0
8.06000, 409.0
8.07000, 393.0
8.08000, 364.0
8.09000, 326.0
8.10000, 280.0
8.11000, 229.0
8.12000, 204.0
8.13000, 175.0
8.14000, 138.0
8.15000, 99.0
8.16000, 77.0
8.17000, 54.0
8.18000, 38.0
8.19000, 31.0
8.20000, 25.0
8.21000, 24.0
8.22000, 23.0
8.23000, 17.0
8.24000, 13.0
8.25000, 10.0
8.26000, 5.0
8.27000, 4.0
8.28000, 7.0
8.29000, 6.0
8.30000, 7.0
8.31000, 5.0
8.32000, 5.0
8.33000, 5.0
8.34000, 4.0
8.35000, 7.0
8.36000, 7.0
8.37000, 7.0
8.38000, 6.0
8.39000, 7.0
8.40000, 8.0
8.41000, 9.0
8.42000, 9.0
8.43000, 7.0
8.44000, 7.0
8.45000, 8.0
8.46000, 8.0
8.47000, 8.0
8.48000, 10.0
8.49000, 10.0
8.50000, 10.0
8.51000, 14.0
8.52000, 12.0
8.53000, 14.0
8.54000, 19.0
8.55000, 18.0
8.56000, 20.0
8.57000, 23.0
8.58000, 22.0
8.59000, 27.0
8.60000, 39.0
8.61000, 39.0
8.62000, 36.0
8.63000, 37.0
8.64000, 30.0
8.65000, 27.0
8.66000, 25.0
8.67000, 27.0
8.68000, 24.0
8.69000, 25.0
8.70000, 28.0
8.71000, 21.0
8.72000, 17.0
8.73000, 17.0
8.74000, 12.0
8.75000, 14.0
8.76000, 19.0
8.77000, 18.0
8.78000, 18.0
8.79000, 20.0
8.80000, 27.0
8.81000, 28.0
8.82000, 36.0
8.83000, 43.0
8.84000, 46.0
8.85000, 48.0
8.86000, 46.0
8.87000, 60.0
8.88000, 65.0
8.89000, 71.0
8.90000, 83.0
8.91000, 83.0
8.92000, 69.0
8.93000, 62.0
8.94000, 63.0
8.95000, 59.0
8.96000, 49.0
8.97000, 34.0
8.98000, 29.0
8.99000, 26.0
9.00000, 24.0
9.01000, 22.0
9.02000, 14.0
9.03000, 12.0
9.04000, 10.0
9.05000, 10.0
9.06000, 7.0
9.07000, 4.0
9.08000, 5.0
9.09000, 5.0
9.10000, 4.0
9.11000, 6.0
9.12000, 7.0
9.13000, 5.0
9.14000, 4.0
9.15000, 5.0
9.16000, 5.0
9.17000, 4.0
9.18000, 5.0
9.19000, 4.0
9.20000, 3.0
9.21000, 3.0
9.22000, 4.0
9.23000, 4.0
9.24000, 2.0
9.25000, 5.0
9.26000, 5.0
9.27000, 2.0
9.28000, 4.0
9.29000, 6.0
9.30000, 6.0
9.31000, 5.0
9.32000, 4.0
9.33000, 4.0
9.34000, 4.0
9.35000, 4.0
9.36000, 6.0
9.37000, 6.0
9.38000, 3.0
9.39000, 4.0
9.40000, 5.0
9.41000, 4.0
9.42000, 5.0
9.43000, 4.0
9.44000, 3.0
9.45000, 4.0
9.46000, 5.0
9.47000, 7.0
9.48000, 6.0
9.49000, 8.0
9.50000, 7.0
9.51000, 7.0
9.52000, 10.0
9.53000, 7.0
9.54000, 6.0
9.55000, 7.0
9.56000, 8.0
9.57000, 8.0
9.58000, 8.0
9.59000, 7.0
9.60000, 8.0
9.61000, 12.0
9.62000, 12.0
9.63000, 10.0
9.64000, 11.0
9.65000, 12.0
9.66000, 13.0
9.67000, 12.0
9.68000, 11.0
9.69000, 12.0
9.70000, 13.0
9.71000, 12.0
9.72000, 13.0
9.73000, 14.0
9.74000, 10.0
9.75000, 7.0
9.76000, 6.0
9.77000, 6.0
9.78000, 8.0
9.79000, 8.0
9.80000, 5.0
9.81000, 6.0
9.82000, 6.0
9.83000, 4.0
9.84000, 6.0
9.85000, 6.0
9.86000, 4.0
9.87000, 4.0
9.88000, 4.0
9.89000, 5.0
9.90000, 5.0
9.91000, 6.0
9.92000, 6.0
9.93000, 3.0
9.94000, 4.0
9.95000, 5.0
9.96000, 4.0
9.97000, 2.0
9.98000, 3.0
9.99000, 3.0
10.00000, 4.0
10.01000, 6.0
10.02000, 4.0
10.03000, 3.0
10.04000, 4.0
10.05000, 5.0
10.06000, 4.0
10.07000, 4.0
10.08000, 5.0
10.09000, 4.0
10.10000, 5.0
10.11000, 3.0
10.12000, 3.0
10.13000, 3.0
10.14000, 2.0
10.15000, 3.0
10.16000, 4.0
10.17000, 4.0
10.18000, 4.0
10.19000, 5.0
10.20000, 5.0
10.21000, 5.0
10.22000, 3.0
10.23000, 4.0
10.24000, 3.0
10.25000, 3.0
10.26000, 5.0
10.27000, 5.0
10.28000, 2.0
10.29000, 2.0
10.30000, 2.0
10.31000, 1.0
10.32000, 2.0
10.33000, 3.0
10.34000, 2.0
10.35000, 1.0
10.36000, 4.0
10.37000, 6.0
10.38000, 4.0
10.39000, 4.0
10.40000, 4.0
10.41000, 5.0
10.42000, 6.0
10.43000, 6.0
10.44000, 3.0
10.45000, 1.0
10.46000, 3.0
10.47000, 7.0
10.48000, 4.0
10.49000, 1.0
10.50000, 4.0
10.51000, 4.0
10.52000, 4.0
10.53000, 7.0
10.54000, 5.0
10.55000, 3.0
10.56000, 3.0
10.57000, 2.0
10.58000, 4.0
10.59000, 6.0
10.60000, 4.0
10.61000, 3.0
10.62000, 4.0
10.63000, 6.0
10.64000, 6.0
10.65000, 7.0
10.66000, 5.0
10.67000, 2.0
10.68000, 2.0
10.69000, 1.0
10.70000, 2.0
10.71000, 2.0
10.72000, 4.0
10.73000, 5.0
10.74000, 4.0
10.75000, 2.0
10.76000, 3.0
10.77000, 4.0
10.78000, 3.0
10.79000, 2.0
10.80000, 2.0
10.81000, 3.0
10.82000, 4.0
10.83000, 6.0
10.84000, 5.0
10.85000, 4.0
10.86000, 5.0
10.87000, 3.0
10.88000, 2.0
10.89000, 3.0
10.90000, 2.0
10.91000, 3.0
10.92000, 3.0
10.93000, 2.0
10.94000, 1.0
10.95000, 1.0
10.96000, 3.0
10.97000, 2.0
10.98000, 3.0
10.99000, 4.0
11.00000, 5.0
11.01000, 3.0
11.02000, 2.0
11.03000, 3.0
11.04000, 2.0
11.05000, 2.0
11.06000, 4.0
11.07000, 6.0
11.08000, 4.0
11.09000, 5.0
11.10000, 5.0
11.11000, 3.0
11.12000, 1.0
11.13000, 2.0
11.14000, 3.0
11.15000, 3.0
11.16000, 4.0
11.17000, 5.0
11.18000, 5.0
11.19000, 3.0
11.20000, 3.0
11.21000, 3.0
11.22000, 5.0
11.23000, 8.0
11.24000, 6.0
11.25000, 3.0
11.26000, 3.0
11.27000, 5.0
11.28000, 3.0
11.29000, 5.0
11.30000, 7.0
11.31000, 5.0
11.32000, 5.0
11.33000, 4.0
11.34000, 5.0
11.35000, 5.0
11.36000, 4.0
11.37000, 6.0
11.38000, 6.0
11.39000, 4.0
11.40000, 6.0
11.41000, 7.0
11.42000, 5.0
11.43000, 7.0
11.44000, 11.0
11.45000, 11.0
11.46000, 8.0
11.47000, 4.0
11.48000, 3.0
11.49000, 5.0
11.50000, 6.0
11.51000, 7.0
11.52000, 4.0
11.53000, 4.0
11.54000, 4.0
11.55000, 3.0
11.56000, 6.0
11.57000, 6.0
11.58000, 6.0
11.59000, 6.0
11.60000, 5.0
11.61000, 4.0
11.62000, 4.0
11.63000, 3.0
11.64000, 3.0
11.65000, 3.0
11.66000, 2.0
11.67000, 4.0
11.68000, 4.0
11.69000, 1.0
11.70000, 3.0
11.71000, 4.0
11.72000, 3.0
11.73000, 2.0
11.74000, 2.0
11.75000, 3.0
11.76000, 3.0
11.77000, 4.0
11.78000, 4.0
11.79000, 3.0
11.80000, 2.0
11.81000, 2.0
11.82000, 2.0
11.83000, 3.0
11.84000, 3.0
11.85000, 3.0
11.86000, 1.0
11.87000, 1.0
11.88000, 4.0
11.89000, 5.0
11.90000, 3.0
11.91000, 3.0
11.92000, 2.0
11.93000, 1.0
11.94000, 2.0
11.95000, 3.0
11.96000, 2.0
11.97000, 3.0
11.98000, 3.0
11.99000, 3.0
12.00000, 4.0
12.01000, 3.0
12.02000, 4.0
12.03000, 3.0
12.04000, 1.0
12.05000, 2.0
12.06000, 1.0
12.07000, 2.0
12.08000, 3.0
12.09000, 3.0
12.10000, 3.0
12.11000, 2.0
12.12000, 2.0
12.13000, 2.0
12.14000, 3.0
12.15000, 3.0
12.16000, 4.0
12.17000, 4.0
12.18000, 4.0
12.19000, 6.0
12.20000, 6.0
12.21000, 3.0
12.22000, 1.0
12.23000, 1.0
12.24000, 3.0
12.25000, 6.0
12.26000, 5.0
12.27000, 3.0
12.28000, 2.0
12.29000, 3.0
12.30000, 4.0
12.31000, 3.0
12.32000, 2.0
12.33000, 2.0
12.34000, 3.0
12.35000, 4.0
12.36000, 3.0
12.37000, 3.0
12.38000, 2.0
12.39000, 3.0
12.40000, 3.0
12.41000, 4.0
12.42000, 4.0
12.43000, 3.0
12.44000, 3.0
12.45000, 2.0
12.46000, 1.0
12.47000, 4.0
12.48000, 6.0
12.49000, 4.0
12.50000, 2.0
12.51000, 3.0
12.52000, 5.0
12.53000, 3.0
12.54000, 3.0
12.55000, 4.0
12.56000, 1.0
12.57000, 1.0
12.58000, 2.0
12.59000, 3.0
12.60000, 4.0
12.61000, 4.0
12.62000, 6.0
12.63000, 6.0
12.64000, 4.0
12.65000, 3.0
12.66000, 1.0
12.67000, 2.0
12.68000, 3.0
12.69000, 3.0
12.70000, 1.0
12.71000, 1.0
12.72000, 2.0
12.73000, 2.0
12.74000, 2.0
12.75000, 2.0
12.76000, 3.0
12.77000, 3.0
12.78000, 4.0
12.79000, 3.0
12.80000, 3.0
12.81000, 4.0
12.82000, 3.0
12.83000, 4.0
12.84000, 4.0
12.85000, 4.0
12.86000, 3.0
12.87000, 1.0
12.88000, 2.0
12.89000, 2.0
12.90000, 2.0
12.91000, 2.0
12.92000, 4.0
12.93000, 4.0
12.94000, 3.0
12.95000, 3.0
12.96000, 3.0
12.97000, 3.0
12.98000, 2.0
12.99000, 2.0
13.00000, 2.0
13.01000, 3.0
13.02000, 3.0
13.03000, 3.0
13.04000, 4.0
13.05000, 3.0
13.06000, 1.0
13.07000, 2.0
13.08000, 2.0
13.09000, 2.0
13.10000, 5.0
13.11000, 5.0
13.12000, 2.0
13.13000, 2.0
13.14000, 3.0
13.15000, 3.0
13.16000, 3.0
13.17000, 3.0
13.18000, 1.0
13.19000, 3.0
13.20000, 5.0
13.21000, 4.0
13.22000, 4.0
13.23000, 2.0
13.24000, 3.0
13.25000, 5.0
13.26000, 3.0
13.27000, 3.0
13.28000, 4.0
13.29000, 3.0
13.30000, 2.0
13.31000, 2.0
13.32000, 1.0
13.33000, 2.0
13.34000, 3.0
13.35000, 3.0
13.36000, 5.0
13.37000, 3.0
13.38000, 2.0
13.39000, 5.0
13.40000, 6.0
13.41000, 2.0
13.42000, 2.0
13.43000, 3.0
13.44000, 3.0
13.45000, 3.0
13.46000, 2.0
13.47000, 2.0
13.48000, 2.0
13.49000, 3.0
13.50000, 3.0
13.51000, 2.0
13.52000, 5.0
13.53000, 4.0
13.54000, 1.0
13.55000, 2.0
13.56000, 2.0
13.57000, 3.0
13.58000, 3.0
13.59000, 3.0
13.60000, 2.0
13.61000, 3.0
13.62000, 2.0
13.63000, 2.0
13.64000, 3.0
13.65000, 1.0
13.66000, 2.0
13.67000, 4.0
13.68000, 3.0
13.69000, 2.0
13.70000, 4.0
13.71000, 2.0
13.72000, 1.0
13.73000, 3.0
13.74000, 3.0
13.75000, 3.0
13.76000, 2.0
13.77000, 2.0
13.78000, 1.0
13.79000, 2.0
13.80000, 3.0
13.81000, 3.0
13.82000, 2.0
13.83000, 1.0
13.84000, 2.0
13.85000, 2.0
13.86000, 1.0
13.87000, 2.0
13.88000, 2.0
13.89000, 2.0
13.90000, 1.0
13.91000, 2.0
13.92000, 1.0
13.93000, 1.0
13.94000, 2.0
13.95000, 3.0
13.96000, 1.0
13.97000, 3.0
13.98000, 3.0
13.99000, 1.0
14.00000, 2.0
14.01000, 3.0
14.02000, 2.0
14.03000, 3.0
14.04000, 3.0
14.05000, 1.0
14.06000, 1.0
14.07000, 3.0
14.08000, 2.0
14.09000, 2.0
14.10000, 1.0
14.11000, 2.0
14.12000, 4.0
14.13000, 3.0
14.14000, 2.0
14.15000, 3.0
14.16000, 1.0
14.17000, 2.0
14.18000, 3.0
14.19000, 1.0
14.20000, 1.0
14.21000, 2.0
14.22000, 3.0
14.23000, 4.0
14.24000, 2.0
14.25000, 0.0
14.26000, 1.0
14.27000, 2.0
14.28000, 2.0
14.29000, 3.0
14.30000, 3.0
14.31000, 1.0
14.32000, 1.0
14.33000, 1.0
14.34000, 2.0
14.35000, 3.0
14.36000, 1.0
14.37000, 2.0
14.38000, 4.0
14.39000, 4.0
14.40000, 3.0
14.41000, 2.0
14.42000, 1.0
14.43000, 3.0
14.44000, 2.0
14.45000, 1.0
14.46000, 1.0
14.47000, 1.0
14.48000, 2.0
14.49000, 2.0
14.50000, 2.0
14.51000, 1.0
14.52000, 2.0
14.53000, 2.0
14.54000, 2.0
14.55000, 3.0
14.56000, 2.0
14.57000, 3.0
14.58000, 3.0
14.59000, 3.0
14.60000, 3.0
14.61000, 2.0
14.62000, 0.0
14.63000, 0.0
14.64000, 2.0
14.65000, 4.0
14.66000, 3.0
14.67000, 3.0
14.68000, 4.0
14.69000, 4.0
14.70000, 3.0
14.71000, 4.0
14.72000, 4.0
14.73000, 1.0
14.74000, 1.0
14.75000, 3.0
14.76000, 3.0
14.77000, 2.0
14.78000, 1.0
14.79000, 1.0
14.80000, 2.0
14.81000, 2.0
14.82000, 1.0
14.83000, 3.0
14.84000, 2.0
14.85000, 1.0
14.86000, 1.0
14.87000, 3.0
14.88000, 2.0
14.89000, 2.0
14.90000, 3.0
14.91000, 3.0
14.92000, 2.0
14.93000, 1.0
14.94000, 2.0
14.95000, 3.0
14.96000, 4.0
14.97000, 4.0
14.98000, 2.0
14.99000, 1.0
15.00000, 3.0
15.01000, 4.0
15.02000, 2.0
15.03000, 3.0
15.04000, 3.0
15.05000, 2.0
15.06000, 2.0
15.07000, 4.0
15.08000, 3.0
15.09000, 3.0
15.10000, 2.0
15.11000, 4.0
15.12000, 4.0
15.13000, 3.0
15.14000, 1.0
15.15000, 0.0
15.16000, 1.0
15.17000, 2.0
15.18000, 3.0
15.19000, 2.0
15.20000, 2.0
15.21000, 1.0
15.22000, 1.0
15.23000, 3.0
15.24000, 4.0
15.25000, 2.0
15.26000, 1.0
15.27000, 2.0
15.28000, 2.0
15.29000, 1.0
15.30000, 4.0
15.31000, 4.0
15.32000, 1.0
15.33000, 1.0
15.34000, 2.0
15.35000, 2.0
15.36000, 1.0
15.37000, 2.0
15.38000, 2.0
15.39000, 3.0
15.40000, 2.0
15.41000, 2.0
15.42000, 3.0
15.43000, 2.0
15.44000, 1.0
15.45000, 2.0
15.46000, 1.0
15.47000, 0.0
15.48000, 1.0
15.49000, 3.0
15.50000, 4.0
15.51000, 2.0
15.52000, 3.0
15.53000, 5.0
15.54000, 4.0
15.55000, 2.0
15.56000, 1.0
15.57000, 3.0
15.58000, 3.0
15.59000, 2.0
15.60000, 3.0
15.61000, 3.0
15.62000, 2.0
15.63000, 2.0
15.64000, 0.0
15.65000, 0.0
15.66000, 2.0
15.67000, 3.0
15.68000, 4.0
15.69000, 2.0
15.70000, 2.0
15.71000, 2.0
15.72000, 1.0
15.73000, 3.0
15.74000, 1.0
15.75000, 1.0
15.76000, 1.0
15.77000, 1.0
15.78000, 2.0
15.79000, 2.0
15.80000, 2.0
15.81000, 2.0
15.82000, 2.0
15.83000, 1.0
15.84000, 1.0
15.85000, 2.0
15.86000, 2.0
15.87000, 3.0
15.88000, 2.0
15.89000, 1.0
15.90000, 1.0
15.91000, 2.0
15.92000, 1.0
15.93000, 1.0
15.94000, 1.0
15.95000, 1.0
15.96000, 3.0
15.97000, 2.0
15.98000, 1.0
15.99000, 2.0
16.00000, 3.0
16.01000, 1.0
16.02000, 2.0
16.03000, 3.0
16.04000, 1.0
16.05000, 1.0
16.06000, 2.0
16.07000, 3.0
16.08000, 3.0
16.09000, 2.0
16.10000, 2.0
16.11000, 0.0
16.12000, 1.0
16.13000, 2.0
16.14000, 1.0
16.15000, 2.0
16.16000, 2.0
16.17000, 1.0
16.18000, 2.0
16.19000, 2.0
16.20000, 1.0
16.21000, 1.0
16.22000, 2.0
16.23000, 3.0
16.24000, 4.0
16.25000, 2.0
16.26000, 1.0
16.27000, 3.0
16.28000, 2.0
16.29000, 0.0
16.30000, 0.0
16.31000, 1.0
16.32000, 1.0
16.33000, 2.0
16.34000, 2.0
16.35000, 1.0
16.36000, 2.0
16.37000, 1.0
16.38000, 3.0
16.39000, 3.0
16.40000, 1.0
16.41000, 1.0
16.42000, 1.0
16.43000, 2.0
16.44000, 2.0
16.45000, 2.0
16.46000, 2.0
16.47000, 2.0
16.48000, 0.0
16.49000, 1.0
16.50000, 1.0
16.51000, 1.0
16.52000, 0.0
16.53000, 0.0
16.54000, 1.0
16.55000, 2.0
16.56000, 2.0
16.57000, 2.0
16.58000, 2.0
16.59000, 2.0
16.60000, 1.0
16.61000, 1.0
16.62000, 0.0
16.63000, 1.0
16.64000, 1.0
16.65000, 2.0
16.66000, 1.0
16.67000, 2.0
16.68000, 2.0
16.69000, 3.0
16.70000, 2.0
16.71000, 1.0
16.72000, 2.0
16.73000, 1.0
16.74000, 1.0
16.75000, 1.0
16.76000, 1.0
16.77000, 2.0
16.78000, 1.0
16.79000, 1.0
16.80000, 3.0
16.81000, 3.0
16.82000, 1.0
16.83000, 1.0
16.84000, 1.0
16.85000, 0.0
16.86000, 1.0
16.87000, 2.0
16.88000, 1.0
16.89000, 0.0
16.90000, 1.0
16.91000, 3.0
16.92000, 2.0
16.93000, 4.0
16.94000, 4.0
16.95000, 2.0
16.96000, 3.0
16.97000, 2.0
16.98000, 3.0
16.99000, 2.0
17.00000, 1.0
17.01000, 2.0
17.02000, 2.0
17.03000, 1.0
17.04000, 2.0
17.05000, 3.0
17.06000, 4.0
17.07000, 1.0
17.08000, 1.0
17.09000, 2.0
17.10000, 2.0
17.11000, 0.0
17.12000, 1.0
17.13000, 1.0
17.14000, 2.0
17.15000, 3.0
17.16000, 2.0
17.17000, 0.0
17.18000, 1.0
17.19000, 0.0
17.20000, 0.0
17.21000, 1.0
17.22000, 2.0
17.23000, 2.0
17.24000, 2.0
17.25000, 2.0
17.26000, 1.0
17.27000, 2.0
17.28000, 1.0
17.29000, 1.0
17.30000, 2.0
17.31000, 1.0
17.32000, 1.0
17.33000, 0.0
17.34000, 0.0
17.35000, 1.0
17.36000, 1.0
17.37000, 0.0
17.38000, 1.0
17.39000, 2.0
17.40000, 0.0
17.41000, 0.0
17.42000, 0.0
17.43000, 1.0
17.44000, 2.0
17.45000, 2.0
17.46000, 1.0
17.47000, 0.0
17.48000, 1.0
17.49000, 2.0
17.50000, 1.0
17.51000, 0.0
17.52000, 1.0
17.53000, 0.0
17.54000, 1.0
17.55000, 0.0
17.56000, 2.0
17.57000, 2.0
17.58000, 1.0
17.59000, 2.0
17.60000, 1.0
17.61000, 3.0
17.62000, 5.0
17.63000, 4.0
17.64000, 2.0
17.65000, 1.0
17.66000, 2.0
17.67000, 1.0
17.68000, 1.0
17.69000, 1.0
17.70000, 1.0
17.71000, 2.0
17.72000, 2.0
17.73000, 1.0
17.74000, 1.0
17.75000, 2.0
17.76000, 2.0
17.77000, 3.0
17.78000, 2.0
17.79000, 1.0
17.80000, 1.0
17.81000, 2.0
17.82000, 2.0
17.83000, 3.0
17.84000, 1.0
17.85000, 0.0
17.86000, 0.0
17.87000, 0.0
17.88000, 1.0
17.89000, 2.0
17.90000, 2.0
17.91000, 2.0
17.92000, 2.0
17.93000, 1.0
17.94000, 1.0
17.95000, 2.0
17.96000, 4.0
17.97000, 3.0
17.98000, 1.0
17.99000, 0.0
18.00000, 1.0
18.01000, 1.0
18.02000, 1.0
18.03000, 1.0
18.04000, 1.0
18.05000, 0.0
18.06000, 1.0
18.07000, 1.0
18.08000, 1.0
18.09000, 2.0
18.10000, 1.0
18.11000, 0.0
18.12000, 1.0
18.13000, 0.0
18.14000, 1.0
18.15000, 1.0
18.16000, 1.0
18.17000, 3.0
18.18000, 5.0
18.19000, 2.0
18.20000, 1.0
18.21000, 1.0
18.22000, 3.0
18.23000, 3.0
18.24000, 1.0
18.25000, 1.0
18.26000, 0.0
18.27000, 1.0
18.28000, 1.0
18.29000, 3.0
18.30000, 2.0
18.31000, 2.0
18.32000, 1.0
18.33000, 1.0
18.34000, 2.0
18.35000, 1.0
18.36000, 0.0
18.37000, 1.0
18.38000, 1.0
18.39000, 1.0
18.40000, 2.0
18.41000, 2.0
18.42000, 2.0
18.43000, 1.0
18.44000, 2.0
18.45000, 1.0
18.46000, 0.0
18.47000, 1.0
18.48000, 0.0
18.49000, 0.0
18.50000, 0.0
18.51000, 1.0
18.52000, 2.0
18.53000, 3.0
18.54000, 2.0
18.55000, 1.0
18.56000, 1.0
18.57000, 0.0
18.58000, 1.0
18.59000, 1.0
18.60000, 1.0
18.61000, 0.0
18.62000, 0.0
18.63000, 1.0
18.64000, 0.0
18.65000, 0.0
18.66000, 0.0
18.67000, 1.0
18.68000, 1.0
18.69000, 1.0
18.70000, 1.0
18.71000, 0.0
18.72000, 1.0
18.73000, 2.0
18.74000, 2.0
18.75000, 1.0
18.76000, 0.0
18.77000, 1.0
18.78000, 0.0
18.79000, 1.0
18.80000, 2.0
18.81000, 1.0
18.82000, 2.0
18.83000, 3.0
18.84000, 3.0
18.85000, 2.0
18.86000, 1.0
18.87000, 0.0
18.88000, 1.0
18.89000, 2.0
18.90000, 2.0
18.91000, 0.0
18.92000, 1.0
18.93000, 1.0
18.94000, 2.0
18.95000, 2.0
18.96000, 2.0
18.97000, 4.0
18.98000, 1.0
18.99000, 1.0
19.00000, 1.0
19.01000, 0.0
19.02000, 0.0
19.03000, 2.0
[truncated: 125 more rows]

## Sheet: Figure 8 - Particle F
#FORMAT : EMSA/MAS Spectral Data File
#VERSION : 1.0
#TITLE : Map Sum Spectrum
#DATE : 26-JAN-2022
#TIME : 16:37
#OWNER :
#NPOINTS : 1024.0
#NCOLUMNS : 1.0
#XUNITS : keV
#YUNITS : counts
#DATATYPE : XY
#XPERCHAN : 0.02
#OFFSET : -0.2
#SIGNALTYPE : EDS
#CHOFFSET : 10.0
#LIVETIME : 776.961791992
#REALTIME : 798.682067871
#BEAMKV : 200.0
#MAGCAM : 50000.0
#XTILTSTGE : 0.0
#AZIMANGLE : 0.0
#ELEVANGLE : 18.6
#XPOSITION mm: 0.0000
#YPOSITION mm: 0.0000
#ZPOSITION mm: 0.0000
##OXINSTPT : 4
##OXINSTSTROB: 49.41
##OXINSTNDET : 1
##OXINSTELEMS: 29,6,41,27,74,8,42,26,24,79,22,76
##OXINSTLABEL: 29, 8.048, Cu
##OXINSTLABEL: 29, 8.905, Cu
##OXINSTLABEL: 29, 0.930, Cu
##OXINSTLABEL: 29, 0.832, Cu
##OXINSTLABEL: 29, 0.811, Cu
##OXINSTLABEL: 6, 0.277, C
##OXINSTLABEL: 41, 16.615, Nb
##OXINSTLABEL: 41, 18.623, Nb
##OXINSTLABEL: 41, 18.953, Nb
##OXINSTLABEL: 41, 2.166, Nb
##OXINSTLABEL: 41, 1.996, Nb
##OXINSTLABEL: 41, 2.664, Nb
##OXINSTLABEL: 41, 1.902, Nb
##OXINSTLABEL: 41, 0.172, Nb
##OXINSTLABEL: 27, 6.930, Co
##OXINSTLABEL: 27, 7.650, Co
##OXINSTLABEL: 27, 0.776, Co
##OXINSTLABEL: 27, 0.694, Co
##OXINSTLABEL: 27, 0.678, Co
##OXINSTLABEL: 74, 8.398, W
##OXINSTLABEL: 74, 9.673, W
##OXINSTLABEL: 74, 9.962, W
##OXINSTLABEL: 74, 8.724, W
##OXINSTLABEL: 74, 11.286, W
##OXINSTLABEL: 74, 11.608, W
##OXINSTLABEL: 74, 7.388, W
##OXINSTLABEL: 74, 1.775, W
##OXINSTLABEL: 74, 2.035, W
##OXINSTLABEL: 74, 1.379, W
##OXINSTLABEL: 74, 0.222, W
##OXINSTLABEL: 74, 0.210, W
##OXINSTLABEL: 8, 0.525, O
##OXINSTLABEL: 42, 17.480, Mo
##OXINSTLABEL: 42, 19.609, Mo
##OXINSTLABEL: 42, 19.965, Mo
##OXINSTLABEL: 42, 2.293, Mo
##OXINSTLABEL: 42, 2.395, Mo
##OXINSTLABEL: 42, 2.120, Mo
##OXINSTLABEL: 42, 2.831, Mo
##OXINSTLABEL: 42, 2.016, Mo
##OXINSTLABEL: 42, 0.193, Mo
##OXINSTLABEL: 26, 6.404, Fe
##OXINSTLABEL: 26, 7.058, Fe
##OXINSTLABEL: 26, 0.703, Fe
##OXINSTLABEL: 26, 0.615, Fe
##OXINSTLABEL: 24, 5.415, Cr
##OXINSTLABEL: 24, 5.947, Cr
##OXINSTLABEL: 24, 0.573, Cr
##OXINSTLABEL: 24, 0.500, Cr
##OXINSTLABEL: 79, 9.713, Au
##OXINSTLABEL: 79, 11.443, Au
##OXINSTLABEL: 79, 11.585, Au
##OXINSTLABEL: 79, 10.308, Au
##OXINSTLABEL: 79, 13.382, Au
##OXINSTLABEL: 79, 13.710, Au
##OXINSTLABEL: 79, 8.494, Au
##OXINSTLABEL: 79, 2.123, Au
##OXINSTLABEL: 79, 2.410, Au
##OXINSTLABEL: 79, 1.648, Au
##OXINSTLABEL: 79, 0.265, Au
##OXINSTLABEL: 79, 0.251, Au
##OXINSTLABEL: 22, 4.511, Ti
##OXINSTLABEL: 22, 4.932, Ti
##OXINSTLABEL: 22, 0.452, Ti
##OXINSTLABEL: 22, 0.395, Ti
##OXINSTLABEL: 76, 8.912, Os
##OXINSTLABEL: 76, 10.355, Os
##OXINSTLABEL: 76, 10.599, Os
##OXINSTLABEL: 76, 9.337, Os
##OXINSTLABEL: 76, 12.096, Os
##OXINSTLABEL: 76, 12.423, Os
##OXINSTLABEL: 76, 7.822, Os
##OXINSTLABEL: 76, 1.910, Os
##OXINSTLABEL: 76, 2.182, Os
##OXINSTLABEL: 76, 1.483, Os
##OXINSTLABEL: 76, 0.239, Os
##OXINSTLABEL: 76, 0.227, Os
#SPECTRUM : Spectral Data Starts Here
-0.20000, 0.0
-0.18000, 0.0
-0.16000, 0.0
-0.14000, 0.0
-0.12000, 0.0
-0.10000, 0.0
-0.08000, 23.0
-0.06000, 396.0
-0.04000, 3627.0
-0.02000, 15627.0
0.00000, 36631.0
0.02000, 63070.0
0.04000, 82533.0
0.06000, 66423.0
0.08000, 28979.0
0.10000, 6860.0
0.12000, 2337.0
0.14000, 3940.0
0.16000, 6709.0
0.18000, 7286.0
0.20000, 5150.0
0.22000, 3042.0
0.24000, 2412.0
0.26000, 2764.0
0.28000, 2685.0
0.30000, 1930.0
0.32000, 1123.0
0.34000, 773.0
0.36000, 825.0
0.38000, 1251.0
0.40000, 2122.0
0.42000, 2904.0
0.44000, 3310.0
0.46000, 4652.0
0.48000, 9842.0
0.50000, 19136.0
0.52000, 25077.0
0.54000, 20900.0
0.56000, 11411.0
0.58000, 4392.0
0.60000, 1657.0
0.62000, 1086.0
0.64000, 1015.0
0.66000, 1061.0
0.68000, 1090.0
0.70000, 1151.0
0.72000, 1181.0
0.74000, 1179.0
0.76000, 1265.0
0.78000, 1344.0
0.80000, 1421.0
0.82000, 1509.0
0.84000, 1544.0
0.86000, 1657.0
0.88000, 2039.0
0.90000, 2643.0
0.92000, 3271.0
0.94000, 3424.0
0.96000, 2895.0
0.98000, 2229.0
1.00000, 1818.0
1.02000, 1689.0
1.04000, 1696.0
1.06000, 1732.0
1.08000, 1752.0
1.10000, 1735.0
1.12000, 1777.0
1.14000, 1824.0
1.16000, 1882.0
1.18000, 1873.0
1.20000, 1904.0
1.22000, 1905.0
1.24000, 1848.0
1.26000, 1814.0
1.28000, 1870.0
1.30000, 1918.0
1.32000, 1919.0
1.34000, 1990.0
1.36000, 2036.0
1.38000, 2059.0
1.40000, 2098.0
1.42000, 2020.0
1.44000, 1944.0
1.46000, 1910.0
1.48000, 1994.0
1.50000, 1948.0
1.52000, 1841.0
1.54000, 1820.0
1.56000, 1745.0
1.58000, 1751.0
1.60000, 1738.0
1.62000, 1752.0
1.64000, 1766.0
1.66000, 1890.0
1.68000, 2201.0
1.70000, 2645.0
1.72000, 3351.0
1.74000, 4214.0
1.76000, 4964.0
1.78000, 5316.0
1.80000, 5147.0
1.82000, 4799.0
1.84000, 4730.0
1.86000, 4941.0
1.88000, 5312.0
1.90000, 5503.0
1.92000, 5229.0
1.94000, 4494.0
1.96000, 3825.0
1.98000, 3543.0
2.00000, 3385.0
2.02000, 3279.0
2.04000, 3369.0
2.06000, 4609.0
2.08000, 9092.0
2.10000, 20209.0
2.12000, 40397.0
2.14000, 66170.0
2.16000, 85296.0
2.18000, 87778.0
2.20000, 76070.0
2.22000, 60793.0
2.24000, 51045.0
2.26000, 46411.0
2.28000, 41059.0
2.30000, 32683.0
2.32000, 23518.0
2.34000, 16523.0
2.36000, 11767.0
2.38000, 8585.0
2.40000, 6393.0
2.42000, 4758.0
2.44000, 3553.0
2.46000, 2727.0
2.48000, 2227.0
2.50000, 1812.0
2.52000, 1453.0
2.54000, 1245.0
2.56000, 1130.0
2.58000, 1058.0
2.60000, 1132.0
2.62000, 1303.0
2.64000, 1519.0
2.66000, 1641.0
2.68000, 1628.0
2.70000, 1440.0
2.72000, 1240.0
2.74000, 1065.0
2.76000, 925.0
2.78000, 866.0
2.80000, 855.0
2.82000, 845.0
2.84000, 854.0
2.86000, 860.0
2.88000, 869.0
2.90000, 840.0
2.92000, 814.0
2.94000, 804.0
2.96000, 812.0
2.98000, 821.0
3.00000, 846.0
3.02000, 837.0
3.04000, 833.0
3.06000, 809.0
3.08000, 788.0
3.10000, 818.0
3.12000, 879.0
3.14000, 862.0
3.16000, 818.0
3.18000, 811.0
3.20000, 788.0
3.22000, 815.0
3.24000, 800.0
3.26000, 836.0
3.28000, 875.0
3.30000, 835.0
3.32000, 849.0
3.34000, 867.0
3.36000, 838.0
3.38000, 815.0
3.40000, 812.0
3.42000, 776.0
3.44000, 781.0
3.46000, 787.0
3.48000, 742.0
3.50000, 736.0
3.52000, 764.0
3.54000, 782.0
3.56000, 819.0
3.58000, 810.0
3.60000, 782.0
3.62000, 774.0
3.64000, 776.0
3.66000, 807.0
3.68000, 819.0
3.70000, 793.0
3.72000, 766.0
3.74000, 745.0
3.76000, 735.0
3.78000, 725.0
3.80000, 738.0
3.82000, 737.0
3.84000, 717.0
3.86000, 715.0
3.88000, 726.0
3.90000, 709.0
3.92000, 712.0
3.94000, 723.0
3.96000, 709.0
3.98000, 727.0
4.00000, 743.0
4.02000, 742.0
4.04000, 743.0
4.06000, 712.0
4.08000, 684.0
4.10000, 688.0
4.12000, 686.0
4.14000, 661.0
4.16000, 672.0
4.18000, 667.0
4.20000, 642.0
4.22000, 658.0
4.24000, 684.0
4.26000, 680.0
4.28000, 690.0
4.30000, 700.0
4.32000, 659.0
4.34000, 647.0
4.36000, 689.0
4.38000, 702.0
4.40000, 727.0
4.42000, 798.0
4.44000, 817.0
4.46000, 850.0
4.48000, 930.0
4.50000, 958.0
4.52000, 926.0
4.54000, 906.0
4.56000, 850.0
4.58000, 760.0
4.60000, 694.0
4.62000, 643.0
4.64000, 636.0
4.66000, 620.0
4.68000, 594.0
4.70000, 599.0
4.72000, 602.0
4.74000, 605.0
4.76000, 608.0
4.78000, 616.0
4.80000, 592.0
4.82000, 606.0
4.84000, 610.0
4.86000, 638.0
4.88000, 659.0
4.90000, 674.0
4.92000, 687.0
4.94000, 683.0
4.96000, 686.0
4.98000, 672.0
5.00000, 646.0
5.02000, 616.0
5.04000, 641.0
5.06000, 635.0
5.08000, 610.0
5.10000, 591.0
5.12000, 569.0
5.14000, 576.0
5.16000, 553.0
5.18000, 553.0
5.20000, 583.0
5.22000, 613.0
5.24000, 597.0
5.26000, 595.0
5.28000, 615.0
5.30000, 640.0
5.32000, 682.0
5.34000, 770.0
5.36000, 869.0
5.38000, 976.0
5.40000, 1038.0
5.42000, 1045.0
5.44000, 1002.0
5.46000, 901.0
5.48000, 782.0
5.50000, 701.0
5.52000, 642.0
5.54000, 589.0
5.56000, 551.0
5.58000, 569.0
5.60000, 574.0
5.62000, 537.0
5.64000, 543.0
5.66000, 553.0
5.68000, 544.0
5.70000, 526.0
5.72000, 541.0
5.74000, 536.0
5.76000, 515.0
5.78000, 530.0
5.80000, 515.0
5.82000, 512.0
5.84000, 552.0
5.86000, 551.0
5.88000, 563.0
5.90000, 574.0
5.92000, 574.0
5.94000, 570.0
5.96000, 590.0
5.98000, 599.0
6.00000, 574.0
6.02000, 538.0
6.04000, 526.0
6.06000, 527.0
6.08000, 524.0
6.10000, 513.0
6.12000, 501.0
6.14000, 511.0
6.16000, 530.0
6.18000, 531.0
6.20000, 546.0
6.22000, 538.0
6.24000, 577.0
6.26000, 629.0
6.28000, 709.0
6.30000, 887.0
6.32000, 1156.0
6.34000, 1445.0
6.36000, 1712.0
6.38000, 1938.0
6.40000, 1994.0
6.42000, 1857.0
6.44000, 1659.0
6.46000, 1350.0
6.48000, 1055.0
6.50000, 832.0
6.52000, 660.0
6.54000, 581.0
6.56000, 536.0
6.58000, 496.0
6.60000, 503.0
6.62000, 501.0
6.64000, 482.0
6.66000, 493.0
6.68000, 501.0
6.70000, 500.0
6.72000, 489.0
6.74000, 501.0
6.76000, 527.0
6.78000, 567.0
6.80000, 635.0
6.82000, 785.0
6.84000, 1011.0
6.86000, 1249.0
6.88000, 1476.0
6.90000, 1714.0
6.92000, 1856.0
6.94000, 1823.0
6.96000, 1675.0
6.98000, 1470.0
7.00000, 1276.0
7.02000, 1107.0
7.04000, 959.0
7.06000, 835.0
7.08000, 738.0
7.10000, 668.0
7.12000, 614.0
7.14000, 580.0
7.16000, 550.0
7.18000, 522.0
7.20000, 500.0
7.22000, 475.0
7.24000, 465.0
7.26000, 477.0
7.28000, 480.0
7.30000, 463.0
7.32000, 472.0
7.34000, 513.0
7.36000, 485.0
7.38000, 490.0
7.40000, 521.0
7.42000, 527.0
7.44000, 545.0
7.46000, 540.0
7.48000, 508.0
7.50000, 496.0
7.52000, 499.0
7.54000, 485.0
7.56000, 476.0
7.58000, 480.0
7.60000, 531.0
7.62000, 535.0
7.64000, 511.0
7.66000, 527.0
7.68000, 543.0
7.70000, 518.0
7.72000, 495.0
7.74000, 510.0
7.76000, 511.0
7.78000, 506.0
7.80000, 533.0
7.82000, 587.0
7.84000, 683.0
7.86000, 944.0
7.88000, 1470.0
7.90000, 2456.0
7.92000, 4259.0
7.94000, 6871.0
7.96000, 10217.0
7.98000, 14000.0
8.00000, 17517.0
8.02000, 19891.0
8.04000, 20641.0
8.06000, 19736.0
8.08000, 17134.0
8.10000, 13403.0
8.12000, 9629.0
8.14000, 6433.0
8.16000, 3975.0
8.18000, 2347.0
8.20000, 1414.0
8.22000, 924.0
8.24000, 738.0
8.26000, 739.0
8.28000, 814.0
8.30000, 950.0
8.32000, 1152.0
8.34000, 1270.0
8.36000, 1392.0
8.38000, 1486.0
8.40000, 1504.0
8.42000, 1445.0
8.44000, 1294.0
8.46000, 1115.0
8.48000, 916.0
8.50000, 742.0
8.52000, 614.0
8.54000, 558.0
8.56000, 520.0
8.58000, 481.0
8.60000, 502.0
8.62000, 523.0
8.64000, 506.0
8.66000, 488.0
8.68000, 538.0
8.70000, 589.0
8.72000, 628.0
8.74000, 693.0
8.76000, 843.0
8.78000, 1115.0
8.80000, 1506.0
8.82000, 1974.0
8.84000, 2519.0
8.86000, 3040.0
8.88000, 3340.0
8.90000, 3484.0
8.92000, 3329.0
8.94000, 2920.0
8.96000, 2428.0
8.98000, 1863.0
9.00000, 1333.0
9.02000, 937.0
9.04000, 649.0
9.06000, 482.0
9.08000, 413.0
9.10000, 375.0
9.12000, 336.0
9.14000, 306.0
9.16000, 319.0
9.18000, 321.0
9.20000, 317.0
9.22000, 348.0
9.24000, 353.0
9.26000, 349.0
9.28000, 366.0
9.30000, 356.0
9.32000, 346.0
9.34000, 376.0
9.36000, 370.0
9.38000, 346.0
9.40000, 331.0
9.42000, 334.0
9.44000, 368.0
9.46000, 371.0
9.48000, 392.0
9.50000, 437.0
9.52000, 471.0
9.54000, 518.0
9.56000, 587.0
9.58000, 708.0
9.60000, 811.0
9.62000, 954.0
9.64000, 1085.0
9.66000, 1126.0
9.68000, 1139.0
9.70000, 1110.0
9.72000, 1036.0
9.74000, 909.0
9.76000, 785.0
9.78000, 683.0
9.80000, 597.0
9.82000, 538.0
9.84000, 509.0
9.86000, 476.0
9.88000, 475.0
9.90000, 507.0
9.92000, 504.0
9.94000, 498.0
9.96000, 485.0
9.98000, 463.0
10.00000, 465.0
10.02000, 453.0
10.04000, 417.0
10.06000, 370.0
10.08000, 349.0
10.10000, 333.0
10.12000, 325.0
10.14000, 316.0
10.16000, 310.0
10.18000, 324.0
10.20000, 330.0
10.22000, 327.0
10.24000, 328.0
10.26000, 351.0
10.28000, 341.0
10.30000, 323.0
10.32000, 309.0
10.34000, 301.0
10.36000, 296.0
10.38000, 287.0
10.40000, 291.0
10.42000, 278.0
10.44000, 273.0
10.46000, 271.0
10.48000, 282.0
10.50000, 292.0
10.52000, 283.0
10.54000, 274.0
10.56000, 274.0
10.58000, 276.0
10.60000, 284.0
10.62000, 283.0
10.64000, 273.0
10.66000, 270.0
10.68000, 282.0
10.70000, 286.0
10.72000, 283.0
10.74000, 289.0
10.76000, 299.0
10.78000, 276.0
10.80000, 254.0
10.82000, 272.0
10.84000, 270.0
10.86000, 281.0
10.88000, 276.0
10.90000, 262.0
10.92000, 280.0
10.94000, 276.0
10.96000, 263.0
10.98000, 293.0
11.00000, 313.0
11.02000, 303.0
11.04000, 295.0
11.06000, 290.0
11.08000, 275.0
11.10000, 276.0
11.12000, 301.0
11.14000, 310.0
11.16000, 323.0
11.18000, 323.0
11.20000, 335.0
11.22000, 359.0
11.24000, 363.0
11.26000, 383.0
11.28000, 402.0
11.30000, 410.0
11.32000, 399.0
11.34000, 389.0
11.36000, 409.0
11.38000, 425.0
11.40000, 429.0
11.42000, 435.0
11.44000, 441.0
11.46000, 439.0
11.48000, 424.0
11.50000, 406.0
11.52000, 404.0
11.54000, 420.0
11.56000, 414.0
11.58000, 391.0
11.60000, 393.0
11.62000, 390.0
11.64000, 343.0
11.66000, 312.0
11.68000, 320.0
11.70000, 302.0
11.72000, 284.0
11.74000, 275.0
11.76000, 249.0
11.78000, 259.0
11.80000, 270.0
11.82000, 275.0
11.84000, 268.0
11.86000, 238.0
11.88000, 232.0
11.90000, 233.0
11.92000, 239.0
11.94000, 245.0
11.96000, 255.0
11.98000, 254.0
12.00000, 246.0
12.02000, 246.0
12.04000, 251.0
12.06000, 243.0
12.08000, 244.0
12.10000, 263.0
12.12000, 267.0
12.14000, 246.0
12.16000, 239.0
12.18000, 237.0
12.20000, 235.0
12.22000, 248.0
12.24000, 256.0
12.26000, 244.0
12.28000, 224.0
12.30000, 214.0
12.32000, 222.0
12.34000, 223.0
12.36000, 215.0
12.38000, 214.0
12.40000, 209.0
12.42000, 236.0
12.44000, 252.0
12.46000, 228.0
12.48000, 216.0
12.50000, 230.0
12.52000, 242.0
12.54000, 232.0
12.56000, 229.0
12.58000, 233.0
12.60000, 219.0
12.62000, 236.0
12.64000, 250.0
12.66000, 227.0
12.68000, 228.0
12.70000, 221.0
12.72000, 208.0
12.74000, 223.0
12.76000, 222.0
12.78000, 233.0
12.80000, 241.0
12.82000, 215.0
12.84000, 204.0
12.86000, 210.0
12.88000, 217.0
12.90000, 206.0
12.92000, 223.0
12.94000, 227.0
12.96000, 217.0
12.98000, 227.0
13.00000, 235.0
13.02000, 248.0
13.04000, 230.0
13.06000, 211.0
13.08000, 200.0
13.10000, 199.0
13.12000, 212.0
13.14000, 208.0
13.16000, 196.0
13.18000, 196.0
13.20000, 202.0
13.22000, 210.0
13.24000, 224.0
13.26000, 222.0
13.28000, 228.0
13.30000, 237.0
13.32000, 230.0
13.34000, 224.0
13.36000, 210.0
13.38000, 214.0
13.40000, 215.0
13.42000, 226.0
13.44000, 237.0
13.46000, 234.0
13.48000, 223.0
13.50000, 214.0
13.52000, 206.0
13.54000, 199.0
13.56000, 212.0
13.58000, 212.0
13.60000, 198.0
13.62000, 211.0
13.64000, 223.0
13.66000, 212.0
13.68000, 204.0
13.70000, 202.0
13.72000, 206.0
13.74000, 204.0
13.76000, 202.0
13.78000, 187.0
13.80000, 196.0
13.82000, 200.0
13.84000, 201.0
13.86000, 208.0
13.88000, 203.0
13.90000, 208.0
13.92000, 205.0
13.94000, 186.0
13.96000, 192.0
13.98000, 198.0
14.00000, 192.0
14.02000, 194.0
14.04000, 185.0
14.06000, 189.0
14.08000, 207.0
14.10000, 204.0
14.12000, 184.0
14.14000, 186.0
14.16000, 197.0
14.18000, 194.0
14.20000, 191.0
14.22000, 185.0
14.24000, 177.0
14.26000, 176.0
14.28000, 183.0
14.30000, 180.0
14.32000, 179.0
14.34000, 188.0
14.36000, 185.0
14.38000, 180.0
14.40000, 183.0
14.42000, 191.0
14.44000, 190.0
14.46000, 185.0
14.48000, 182.0
14.50000, 182.0
14.52000, 188.0
14.54000, 181.0
14.56000, 176.0
14.58000, 171.0
14.60000, 168.0
14.62000, 175.0
14.64000, 168.0
14.66000, 173.0
14.68000, 187.0
14.70000, 191.0
14.72000, 189.0
14.74000, 188.0
14.76000, 181.0
14.78000, 183.0
14.80000, 194.0
14.82000, 182.0
14.84000, 186.0
14.86000, 187.0
14.88000, 181.0
14.90000, 183.0
14.92000, 175.0
14.94000, 174.0
14.96000, 176.0
14.98000, 174.0
15.00000, 175.0
15.02000, 183.0
15.04000, 180.0
15.06000, 170.0
15.08000, 178.0
15.10000, 181.0
15.12000, 177.0
15.14000, 173.0
15.16000, 164.0
15.18000, 163.0
15.20000, 168.0
15.22000, 168.0
15.24000, 151.0
15.26000, 165.0
15.28000, 180.0
15.30000, 174.0
15.32000, 166.0
15.34000, 154.0
15.36000, 149.0
15.38000, 146.0
15.40000, 158.0
15.42000, 172.0
15.44000, 173.0
15.46000, 170.0
15.48000, 184.0
15.50000, 198.0
15.52000, 191.0
15.54000, 197.0
15.56000, 197.0
15.58000, 189.0
15.60000, 190.0
15.62000, 183.0
15.64000, 195.0
15.66000, 199.0
15.68000, 192.0
15.70000, 200.0
15.72000, 202.0
15.74000, 203.0
15.76000, 216.0
15.78000, 213.0
15.80000, 189.0
15.82000, 194.0
15.84000, 195.0
15.86000, 175.0
15.88000, 182.0
15.90000, 185.0
15.92000, 191.0
15.94000, 176.0
15.96000, 163.0
15.98000, 167.0
16.00000, 192.0
16.02000, 195.0
16.04000, 177.0
16.06000, 181.0
16.08000, 200.0
16.10000, 215.0
16.12000, 219.0
16.14000, 214.0
16.16000, 226.0
16.18000, 240.0
16.20000, 246.0
16.22000, 254.0
16.24000, 309.0
16.26000, 392.0
16.28000, 513.0
16.30000, 739.0
16.32000, 1103.0
16.34000, 1645.0
16.36000, 2334.0
16.38000, 3284.0
16.40000, 4504.0
16.42000, 5990.0
16.44000, 7707.0
16.46000, 9543.0
16.48000, 11477.0
16.50000, 13178.0
16.52000, 14366.0
16.54000, 15441.0
16.56000, 16013.0
16.58000, 15807.0
16.60000, 15072.0
16.62000, 13790.0
16.64000, 12164.0
16.66000, 10105.0
16.68000, 8114.0
16.70000, 6262.0
16.72000, 4688.0
16.74000, 3310.0
16.76000, 2217.0
16.78000, 1470.0
16.80000, 949.0
16.82000, 620.0
16.84000, 439.0
16.86000, 327.0
16.88000, 253.0
16.90000, 212.0
16.92000, 183.0
16.94000, 172.0
16.96000, 161.0
16.98000, 152.0
17.00000, 160.0
17.02000, 144.0
17.04000, 134.0
17.06000, 143.0
17.08000, 147.0
17.10000, 147.0
17.12000, 143.0
17.14000, 168.0
17.16000, 197.0
17.18000, 193.0
17.20000, 203.0
17.22000, 243.0
17.24000, 297.0
17.26000, 348.0
17.28000, 411.0
17.30000, 468.0
17.32000, 547.0
17.34000, 627.0
17.36000, 665.0
17.38000, 721.0
17.40000, 761.0
17.42000, 777.0
17.44000, 800.0
17.46000, 759.0
17.48000, 699.0
17.50000, 621.0
17.52000, 519.0
17.54000, 474.0
17.56000, 419.0
17.58000, 339.0
17.60000, 278.0
17.62000, 244.0
17.64000, 198.0
17.66000, 164.0
17.68000, 154.0
17.70000, 151.0
17.72000, 149.0
17.74000, 140.0
17.76000, 148.0
17.78000, 142.0
17.80000, 122.0
17.82000, 124.0
17.84000, 118.0
17.86000, 109.0
17.88000, 117.0
17.90000, 124.0
17.92000, 120.0
17.94000, 114.0
17.96000, 129.0
17.98000, 135.0
18.00000, 119.0
18.02000, 118.0
18.04000, 117.0
18.06000, 123.0
18.08000, 112.0
18.10000, 108.0
18.12000, 124.0
18.14000, 118.0
18.16000, 117.0
18.18000, 123.0
18.20000, 128.0
18.22000, 125.0
18.24000, 116.0
18.26000, 116.0
18.28000, 143.0
18.30000, 154.0
18.32000, 158.0
18.34000, 189.0
18.36000, 236.0
18.38000, 291.0
18.40000, 402.0
18.42000, 546.0
18.44000, 710.0
18.46000, 945.0
18.48000, 1201.0
18.50000, 1506.0
18.52000, 1806.0
18.54000, 2068.0
18.56000, 2266.0
18.58000, 2423.0
18.60000, 2484.0
18.62000, 2349.0
18.64000, 2116.0
18.66000, 1815.0
18.68000, 1537.0
18.70000, 1335.0
18.72000, 1073.0
18.74000, 866.0
18.76000, 685.0
18.78000, 510.0
18.80000, 448.0
18.82000, 441.0
18.84000, 449.0
18.86000, 462.0
18.88000, 485.0
18.90000, 507.0
18.92000, 493.0
18.94000, 471.0
18.96000, 451.0
18.98000, 417.0
19.00000, 365.0
19.02000, 308.0
19.04000, 274.0
19.06000, 238.0
19.08000, 203.0
19.10000, 156.0
19.12000, 130.0
19.14000, 116.0
19.16000, 112.0
19.18000, 101.0
19.20000, 86.0
19.22000, 86.0
19.24000, 90.0
19.26000, 92.0
19.28000, 78.0
19.30000, 79.0
19.32000, 82.0
19.34000, 84.0
19.36000, 90.0
19.38000, 102.0
19.40000, 106.0
19.42000, 104.0
19.44000, 109.0
19.46000, 134.0
19.48000, 159.0
19.50000, 148.0
19.52000, 149.0
19.54000, 179.0
19.56000, 186.0
19.58000, 173.0
19.60000, 167.0
19.62000, 153.0
19.64000, 143.0
19.66000, 145.0
19.68000, 136.0
19.70000, 129.0
19.72000, 129.0
19.74000, 113.0
19.76000, 88.0
19.78000, 86.0
19.80000, 82.0
19.82000, 83.0
19.84000, 89.0
19.86000, 93.0
19.88000, 95.0
19.90000, 104.0
19.92000, 98.0
19.94000, 85.0
19.96000, 93.0
19.98000, 90.0
20.00000, 74.0
20.02000, 78.0
20.04000, 75.0
20.06000, 75.0
20.08000, 84.0
20.10000, 84.0
20.12000, 81.0
20.14000, 64.0
20.16000, 66.0
20.18000, 70.0
20.20000, 71.0
20.22000, 71.0
20.24000, 72.0
20.26000, 75.0
#ENDOFDATA :

## Sheet: Figure 9
#FORMAT : EMSA/MAS Spectral Data File
#VERSION : 1.0
#TITLE : Map Sum Spectrumagglomerate3
#DATE : 26-JAN-2022
#TIME : 16:12
#OWNER :
#NPOINTS : 1024.0
#NCOLUMNS : 1.0
#XUNITS : keV
#YUNITS : counts
#DATATYPE : XY
#XPERCHAN : 0.02
#OFFSET : -0.2
#SIGNALTYPE : EDS
#CHOFFSET : 10.0
#LIVETIME : 1258.291259766
#REALTIME : 1269.7109375
#BEAMKV : 200.0
#MAGCAM : 600000.0
#XTILTSTGE : 0.0
#AZIMANGLE : 0.0
#ELEVANGLE : 18.6
#XPOSITION mm: 0.0000
#YPOSITION mm: 0.0000
#ZPOSITION mm: 0.0000
##OXINSTPT : 4
##OXINSTSTROB: 49.42
##OXINSTNDET : 1
##OXINSTELEMS: 29,6,33,47,16,26,14,79,24,11,27,12,8,76,17,19,20,22,25,28,13
##OXINSTELEMS: 7,15,30
##OXINSTLABEL: 29, 8.048, Cu
##OXINSTLABEL: 29, 8.905, Cu
##OXINSTLABEL: 29, 0.930, Cu
##OXINSTLABEL: 29, 0.832, Cu
##OXINSTLABEL: 29, 0.811, Cu
##OXINSTLABEL: 6, 0.277, C
##OXINSTLABEL: 33, 10.544, As
##OXINSTLABEL: 33, 11.726, As
##OXINSTLABEL: 33, 1.282, As
##OXINSTLABEL: 33, 1.155, As
##OXINSTLABEL: 33, 1.120, As
##OXINSTLABEL: 47, 2.984, Ag
##OXINSTLABEL: 47, 3.151, Ag
##OXINSTLABEL: 47, 2.806, Ag
##OXINSTLABEL: 47, 2.634, Ag
##OXINSTLABEL: 47, 0.312, Ag
##OXINSTLABEL: 16, 2.308, S
##OXINSTLABEL: 16, 2.464, S
##OXINSTLABEL: 26, 6.404, Fe
##OXINSTLABEL: 26, 7.058, Fe
##OXINSTLABEL: 26, 0.703, Fe
##OXINSTLABEL: 26, 0.615, Fe
##OXINSTLABEL: 14, 1.740, Si
##OXINSTLABEL: 79, 9.713, Au
##OXINSTLABEL: 79, 11.443, Au
##OXINSTLABEL: 79, 11.585, Au
##OXINSTLABEL: 79, 10.308, Au
##OXINSTLABEL: 79, 13.382, Au
##OXINSTLABEL: 79, 13.710, Au
##OXINSTLABEL: 79, 8.494, Au
##OXINSTLABEL: 79, 2.123, Au
##OXINSTLABEL: 79, 2.410, Au
##OXINSTLABEL: 79, 1.648, Au
##OXINSTLABEL: 79, 0.265, Au
##OXINSTLABEL: 79, 0.251, Au
##OXINSTLABEL: 24, 5.415, Cr
##OXINSTLABEL: 24, 5.947, Cr
##OXINSTLABEL: 24, 0.573, Cr
##OXINSTLABEL: 24, 0.500, Cr
##OXINSTLABEL: 11, 1.041, Na
##OXINSTLABEL: 27, 6.930, Co
##OXINSTLABEL: 27, 7.650, Co
##OXINSTLABEL: 27, 0.776, Co
##OXINSTLABEL: 27, 0.694, Co
##OXINSTLABEL: 27, 0.678, Co
##OXINSTLABEL: 12, 1.254, Mg
##OXINSTLABEL: 8, 0.525, O
##OXINSTLABEL: 76, 8.912, Os
##OXINSTLABEL: 76, 10.355, Os
##OXINSTLABEL: 76, 10.599, Os
##OXINSTLABEL: 76, 9.337, Os
##OXINSTLABEL: 76, 12.096, Os
##OXINSTLABEL: 76, 12.423, Os
##OXINSTLABEL: 76, 7.822, Os
##OXINSTLABEL: 76, 1.910, Os
##OXINSTLABEL: 76, 2.182, Os
##OXINSTLABEL: 76, 1.483, Os
##OXINSTLABEL: 76, 0.239, Os
##OXINSTLABEL: 76, 0.227, Os
##OXINSTLABEL: 17, 2.622, Cl
##OXINSTLABEL: 17, 2.816, Cl
##OXINSTLABEL: 17, 0.181, Cl
##OXINSTLABEL: 19, 3.314, K
##OXINSTLABEL: 19, 3.590, K
##OXINSTLABEL: 19, 0.260, K
##OXINSTLABEL: 20, 3.692, Ca
##OXINSTLABEL: 20, 4.013, Ca
##OXINSTLABEL: 20, 0.341, Ca
##OXINSTLABEL: 20, 0.303, Ca
##OXINSTLABEL: 22, 4.511, Ti
##OXINSTLABEL: 22, 4.932, Ti
##OXINSTLABEL: 22, 0.452, Ti
##OXINSTLABEL: 22, 0.395, Ti
##OXINSTLABEL: 25, 5.899, Mn
##OXINSTLABEL: 25, 6.490, Mn
##OXINSTLABEL: 25, 0.636, Mn
##OXINSTLABEL: 25, 0.556, Mn
##OXINSTLABEL: 28, 7.478, Ni
##OXINSTLABEL: 28, 8.265, Ni
##OXINSTLABEL: 28, 0.851, Ni
##OXINSTLABEL: 28, 0.762, Ni
##OXINSTLABEL: 28, 0.743, Ni
##OXINSTLABEL: 13, 1.487, Al
##OXINSTLABEL: 7, 0.392, N
##OXINSTLABEL: 15, 2.014, P
##OXINSTLABEL: 15, 2.139, P
##OXINSTLABEL: 30, 8.639, Zn
##OXINSTLABEL: 30, 9.572, Zn
##OXINSTLABEL: 30, 1.012, Zn
##OXINSTLABEL: 30, 0.906, Zn
##OXINSTLABEL: 30, 0.884, Zn
#SPECTRUM : Spectral Data Starts Here
-0.20000, 0.0
-0.18000, 0.0
-0.16000, 0.0
-0.14000, 0.0
-0.12000, 0.0
-0.10000, 1.0
-0.08000, 23.0
-0.06000, 643.0
-0.04000, 5901.0
-0.02000, 25122.0
0.00000, 60025.0
0.02000, 103195.0
0.04000, 135401.0
0.06000, 109698.0
0.08000, 47284.0
0.10000, 9789.0
0.12000, 923.0
0.14000, 100.0
0.16000, 74.0
0.18000, 71.0
0.20000, 99.0
0.22000, 233.0
0.24000, 563.0
0.26000, 926.0
0.28000, 999.0
0.30000, 678.0
0.32000, 292.0
0.34000, 109.0
0.36000, 75.0
0.38000, 79.0
0.40000, 78.0
0.42000, 61.0
0.44000, 61.0
0.46000, 84.0
0.48000, 137.0
0.50000, 251.0
0.52000, 330.0
0.54000, 281.0
0.56000, 159.0
0.58000, 84.0
0.60000, 65.0
0.62000, 46.0
0.64000, 38.0
0.66000, 37.0
0.68000, 50.0
0.70000, 60.0
0.72000, 55.0
0.74000, 50.0
0.76000, 55.0
0.78000, 63.0
0.80000, 89.0
0.82000, 106.0
0.84000, 105.0
0.86000, 120.0
0.88000, 225.0
0.90000, 421.0
0.92000, 624.0
0.94000, 639.0
0.96000, 476.0
0.98000, 298.0
1.00000, 215.0
1.02000, 213.0
1.04000, 238.0
1.06000, 222.0
1.08000, 151.0
1.10000, 90.0
1.12000, 66.0
1.14000, 58.0
1.16000, 45.0
1.18000, 49.0
1.20000, 56.0
1.22000, 75.0
1.24000, 151.0
1.26000, 260.0
1.28000, 355.0
1.30000, 375.0
1.32000, 299.0
1.34000, 193.0
1.36000, 124.0
1.38000, 82.0
1.40000, 61.0
1.42000, 58.0
1.44000, 54.0
1.46000, 34.0
1.48000, 35.0
1.50000, 46.0
1.52000, 41.0
1.54000, 35.0
1.56000, 37.0
1.58000, 41.0
1.60000, 39.0
1.62000, 37.0
1.64000, 42.0
1.66000, 46.0
1.68000, 71.0
1.70000, 111.0
1.72000, 149.0
1.74000, 175.0
1.76000, 163.0
1.78000, 121.0
1.80000, 88.0
1.82000, 55.0
1.84000, 39.0
1.86000, 37.0
1.88000, 46.0
1.90000, 50.0
1.92000, 55.0
1.94000, 57.0
1.96000, 60.0
1.98000, 51.0
2.00000, 47.0
2.02000, 55.0
2.04000, 56.0
2.06000, 49.0
2.08000, 47.0
2.10000, 52.0
2.12000, 73.0
2.14000, 70.0
2.16000, 65.0
2.18000, 64.0
2.20000, 61.0
2.22000, 81.0
2.24000, 125.0
2.26000, 208.0
2.28000, 297.0
2.30000, 346.0
2.32000, 351.0
2.34000, 290.0
2.36000, 212.0
2.38000, 124.0
2.40000, 69.0
2.42000, 60.0
2.44000, 55.0
2.46000, 55.0
2.48000, 53.0
2.50000, 48.0
2.52000, 42.0
2.54000, 50.0
2.56000, 56.0
2.58000, 57.0
2.60000, 84.0
2.62000, 108.0
2.64000, 103.0
2.66000, 84.0
2.68000, 70.0
2.70000, 59.0
2.72000, 42.0
2.74000, 39.0
2.76000, 39.0
2.78000, 32.0
2.80000, 36.0
2.82000, 44.0
2.84000, 46.0
2.86000, 53.0
2.88000, 69.0
2.90000, 117.0
2.92000, 241.0
2.94000, 436.0
2.96000, 628.0
2.98000, 764.0
3.00000, 764.0
3.02000, 640.0
3.04000, 469.0
3.06000, 281.0
3.08000, 188.0
3.10000, 210.0
3.12000, 261.0
3.14000, 324.0
3.16000, 346.0
3.18000, 331.0
3.20000, 279.0
3.22000, 219.0
3.24000, 151.0
3.26000, 109.0
3.28000, 91.0
3.30000, 94.0
3.32000, 118.0
3.34000, 129.0
3.36000, 115.0
3.38000, 99.0
3.40000, 80.0
3.42000, 54.0
3.44000, 42.0
3.46000, 48.0
3.48000, 53.0
3.50000, 59.0
3.52000, 52.0
3.54000, 48.0
3.56000, 47.0
3.58000, 31.0
3.60000, 33.0
3.62000, 35.0
3.64000, 33.0
3.66000, 36.0
3.68000, 42.0
3.70000, 36.0
3.72000, 36.0
3.74000, 36.0
3.76000, 33.0
3.78000, 31.0
3.80000, 38.0
3.82000, 39.0
3.84000, 37.0
3.86000, 36.0
3.88000, 26.0
3.90000, 26.0
3.92000, 27.0
3.94000, 23.0
3.96000, 27.0
3.98000, 24.0
4.00000, 21.0
4.02000, 22.0
4.04000, 20.0
4.06000, 21.0
4.08000, 23.0
4.10000, 21.0
4.12000, 21.0
4.14000, 21.0
4.16000, 25.0
4.18000, 31.0
4.20000, 30.0
4.22000, 29.0
4.24000, 30.0
4.26000, 25.0
4.28000, 21.0
4.30000, 27.0
4.32000, 30.0
4.34000, 31.0
4.36000, 29.0
4.38000, 24.0
4.40000, 25.0
4.42000, 30.0
4.44000, 28.0
4.46000, 23.0
4.48000, 26.0
4.50000, 23.0
4.52000, 25.0
4.54000, 27.0
4.56000, 28.0
4.58000, 29.0
4.60000, 25.0
4.62000, 25.0
4.64000, 29.0
4.66000, 26.0
4.68000, 31.0
4.70000, 34.0
4.72000, 37.0
4.74000, 32.0
4.76000, 23.0
4.78000, 27.0
4.80000, 33.0
4.82000, 32.0
4.84000, 34.0
4.86000, 41.0
4.88000, 34.0
4.90000, 28.0
4.92000, 26.0
4.94000, 27.0
4.96000, 37.0
4.98000, 32.0
5.00000, 30.0
5.02000, 34.0
5.04000, 34.0
5.06000, 30.0
5.08000, 31.0
5.10000, 27.0
5.12000, 26.0
5.14000, 34.0
5.16000, 36.0
5.18000, 30.0
5.20000, 32.0
5.22000, 28.0
5.24000, 27.0
5.26000, 34.0
5.28000, 38.0
5.30000, 41.0
5.32000, 53.0
5.34000, 62.0
5.36000, 75.0
5.38000, 104.0
5.40000, 130.0
5.42000, 126.0
5.44000, 111.0
5.46000, 92.0
5.48000, 71.0
5.50000, 57.0
5.52000, 44.0
5.54000, 40.0
5.56000, 37.0
5.58000, 30.0
5.60000, 32.0
5.62000, 36.0
5.64000, 30.0
5.66000, 33.0
5.68000, 39.0
5.70000, 36.0
5.72000, 30.0
5.74000, 35.0
5.76000, 36.0
5.78000, 34.0
5.80000, 35.0
5.82000, 37.0
5.84000, 43.0
5.86000, 42.0
5.88000, 38.0
5.90000, 39.0
5.92000, 38.0
5.94000, 43.0
5.96000, 44.0
5.98000, 48.0
6.00000, 43.0
6.02000, 38.0
6.04000, 41.0
6.06000, 43.0
6.08000, 36.0
6.10000, 37.0
6.12000, 37.0
6.14000, 35.0
6.16000, 40.0
6.18000, 41.0
6.20000, 34.0
6.22000, 41.0
6.24000, 52.0
6.26000, 50.0
6.28000, 66.0
6.30000, 92.0
6.32000, 112.0
6.34000, 150.0
6.36000, 200.0
6.38000, 219.0
6.40000, 214.0
6.42000, 205.0
6.44000, 183.0
6.46000, 154.0
6.48000, 118.0
6.50000, 80.0
6.52000, 57.0
6.54000, 46.0
6.56000, 38.0
6.58000, 38.0
6.60000, 42.0
6.62000, 39.0
6.64000, 33.0
6.66000, 35.0
6.68000, 45.0
6.70000, 47.0
6.72000, 43.0
6.74000, 39.0
6.76000, 42.0
6.78000, 50.0
6.80000, 59.0
6.82000, 63.0
6.84000, 95.0
6.86000, 136.0
6.88000, 178.0
6.90000, 186.0
6.92000, 177.0
6.94000, 188.0
6.96000, 167.0
6.98000, 145.0
7.00000, 130.0
7.02000, 114.0
7.04000, 101.0
7.06000, 84.0
7.08000, 69.0
7.10000, 63.0
7.12000, 61.0
7.14000, 49.0
7.16000, 42.0
7.18000, 42.0
7.20000, 42.0
7.22000, 40.0
7.24000, 39.0
7.26000, 40.0
7.28000, 39.0
7.30000, 36.0
7.32000, 41.0
7.34000, 43.0
7.36000, 44.0
7.38000, 48.0
7.40000, 47.0
7.42000, 45.0
7.44000, 43.0
7.46000, 50.0
7.48000, 48.0
7.50000, 49.0
7.52000, 52.0
7.54000, 46.0
7.56000, 46.0
7.58000, 48.0
7.60000, 49.0
7.62000, 52.0
7.64000, 51.0
7.66000, 51.0
7.68000, 61.0
7.70000, 66.0
7.72000, 51.0
7.74000, 48.0
7.76000, 63.0
7.78000, 56.0
7.80000, 65.0
7.82000, 99.0
7.84000, 110.0
7.86000, 183.0
7.88000, 322.0
7.90000, 570.0
7.92000, 1040.0
7.94000, 1714.0
7.96000, 2626.0
7.98000, 3613.0
8.00000, 4516.0
8.02000, 5212.0
8.04000, 5432.0
8.06000, 5165.0
8.08000, 4468.0
8.10000, 3414.0
8.12000, 2408.0
8.14000, 1597.0
8.16000, 958.0
8.18000, 533.0
8.20000, 290.0
8.22000, 165.0
8.24000, 104.0
8.26000, 75.0
8.28000, 60.0
8.30000, 67.0
8.32000, 65.0
8.34000, 53.0
8.36000, 45.0
8.38000, 48.0
8.40000, 50.0
8.42000, 46.0
8.44000, 50.0
8.46000, 59.0
8.48000, 63.0
8.50000, 57.0
8.52000, 53.0
8.54000, 59.0
8.56000, 61.0
8.58000, 60.0
8.60000, 65.0
8.62000, 69.0
8.64000, 75.0
8.66000, 74.0
8.68000, 70.0
8.70000, 78.0
8.72000, 86.0
8.74000, 120.0
8.76000, 171.0
8.78000, 244.0
8.80000, 347.0
8.82000, 466.0
8.84000, 597.0
8.86000, 771.0
8.88000, 869.0
8.90000, 885.0
8.92000, 858.0
8.94000, 742.0
8.96000, 606.0
8.98000, 465.0
9.00000, 313.0
9.02000, 203.0
9.04000, 128.0
9.06000, 68.0
9.08000, 36.0
9.10000, 24.0
9.12000, 18.0
9.14000, 13.0
9.16000, 13.0
9.18000, 14.0
9.20000, 16.0
9.22000, 16.0
9.24000, 15.0
9.26000, 14.0
9.28000, 18.0
9.30000, 22.0
9.32000, 19.0
9.34000, 18.0
9.36000, 13.0
9.38000, 13.0
9.40000, 17.0
9.42000, 15.0
9.44000, 16.0
9.46000, 19.0
9.48000, 18.0
9.50000, 18.0
9.52000, 16.0
9.54000, 18.0
9.56000, 28.0
9.58000, 32.0
9.60000, 40.0
9.62000, 44.0
9.64000, 50.0
9.66000, 63.0
9.68000, 78.0
9.70000, 80.0
9.72000, 73.0
9.74000, 65.0
9.76000, 54.0
9.78000, 48.0
9.80000, 39.0
9.82000, 31.0
9.84000, 25.0
9.86000, 25.0
9.88000, 20.0
9.90000, 15.0
9.92000, 15.0
9.94000, 15.0
9.96000, 13.0
9.98000, 13.0
10.00000, 12.0
10.02000, 14.0
10.04000, 15.0
10.06000, 17.0
10.08000, 20.0
10.10000, 15.0
10.12000, 19.0
10.14000, 20.0
10.16000, 15.0
10.18000, 17.0
10.20000, 17.0
10.22000, 12.0
10.24000, 14.0
10.26000, 18.0
10.28000, 21.0
10.30000, 22.0
10.32000, 23.0
10.34000, 29.0
10.36000, 36.0
10.38000, 49.0
10.40000, 64.0
10.42000, 87.0
10.44000, 124.0
10.46000, 156.0
10.48000, 187.0
10.50000, 211.0
10.52000, 220.0
10.54000, 220.0
10.56000, 192.0
10.58000, 154.0
10.60000, 128.0
10.62000, 99.0
10.64000, 73.0
10.66000, 51.0
10.68000, 34.0
10.70000, 31.0
10.72000, 26.0
10.74000, 19.0
10.76000, 21.0
10.78000, 21.0
10.80000, 18.0
10.82000, 13.0
10.84000, 12.0
10.86000, 14.0
10.88000, 15.0
10.90000, 16.0
10.92000, 18.0
10.94000, 14.0
10.96000, 15.0
10.98000, 21.0
11.00000, 17.0
11.02000, 11.0
11.04000, 13.0
11.06000, 20.0
11.08000, 19.0
11.10000, 18.0
11.12000, 21.0
11.14000, 19.0
11.16000, 18.0
11.18000, 15.0
11.20000, 19.0
11.22000, 22.0
11.24000, 15.0
11.26000, 16.0
11.28000, 24.0
11.30000, 26.0
11.32000, 24.0
11.34000, 25.0
11.36000, 34.0
11.38000, 40.0
11.40000, 39.0
11.42000, 46.0
11.44000, 52.0
11.46000, 49.0
11.48000, 47.0
11.50000, 46.0
11.52000, 46.0
11.54000, 44.0
11.56000, 43.0
11.58000, 42.0
11.60000, 40.0
11.62000, 45.0
11.64000, 51.0
11.66000, 57.0
11.68000, 55.0
11.70000, 53.0
11.72000, 57.0
11.74000, 47.0
11.76000, 40.0
11.78000, 40.0
11.80000, 35.0
11.82000, 34.0
11.84000, 31.0
11.86000, 29.0
11.88000, 22.0
11.90000, 21.0
11.92000, 17.0
11.94000, 13.0
11.96000, 16.0
11.98000, 17.0
12.00000, 13.0
12.02000, 10.0
12.04000, 13.0
12.06000, 12.0
12.08000, 16.0
12.10000, 21.0
12.12000, 19.0
12.14000, 18.0
12.16000, 14.0
12.18000, 14.0
12.20000, 17.0
12.22000, 16.0
12.24000, 18.0
12.26000, 17.0
12.28000, 16.0
12.30000, 15.0
12.32000, 11.0
12.34000, 11.0
12.36000, 16.0
12.38000, 19.0
12.40000, 15.0
12.42000, 16.0
12.44000, 17.0
12.46000, 11.0
12.48000, 12.0
12.50000, 13.0
12.52000, 11.0
12.54000, 16.0
12.56000, 16.0
12.58000, 16.0
12.60000, 23.0
12.62000, 24.0
12.64000, 22.0
12.66000, 21.0
12.68000, 17.0
12.70000, 17.0
12.72000, 20.0
12.74000, 16.0
12.76000, 13.0
12.78000, 13.0
12.80000, 12.0
12.82000, 11.0
12.84000, 16.0
12.86000, 17.0
12.88000, 15.0
12.90000, 13.0
12.92000, 9.0
12.94000, 14.0
12.96000, 15.0
12.98000, 13.0
13.00000, 15.0
13.02000, 17.0
13.04000, 18.0
13.06000, 19.0
13.08000, 18.0
13.10000, 16.0
13.12000, 14.0
13.14000, 18.0
13.16000, 19.0
13.18000, 16.0
13.20000, 19.0
13.22000, 17.0
13.24000, 12.0
13.26000, 11.0
13.28000, 16.0
13.30000, 18.0
13.32000, 22.0
13.34000, 22.0
13.36000, 19.0
13.38000, 19.0
13.40000, 21.0
13.42000, 24.0
13.44000, 26.0
13.46000, 21.0
13.48000, 17.0
13.50000, 17.0
13.52000, 16.0
13.54000, 19.0
13.56000, 20.0
13.58000, 17.0
13.60000, 19.0
13.62000, 20.0
13.64000, 20.0
13.66000, 22.0
13.68000, 18.0
13.70000, 16.0
13.72000, 14.0
13.74000, 15.0
13.76000, 18.0
13.78000, 15.0
13.80000, 15.0
13.82000, 21.0
13.84000, 18.0
13.86000, 14.0
13.88000, 16.0
13.90000, 16.0
13.92000, 19.0
13.94000, 22.0
13.96000, 15.0
13.98000, 12.0
14.00000, 16.0
14.02000, 17.0
14.04000, 16.0
14.06000, 14.0
14.08000, 12.0
14.10000, 14.0
14.12000, 14.0
14.14000, 15.0
14.16000, 18.0
14.18000, 17.0
14.20000, 13.0
14.22000, 14.0
14.24000, 15.0
14.26000, 14.0
14.28000, 14.0
14.30000, 15.0
14.32000, 16.0
14.34000, 18.0
14.36000, 17.0
14.38000, 13.0
14.40000, 16.0
14.42000, 13.0
14.44000, 13.0
14.46000, 16.0
14.48000, 14.0
14.50000, 13.0
14.52000, 16.0
14.54000, 17.0
14.56000, 15.0
14.58000, 13.0
14.60000, 12.0
14.62000, 13.0
14.64000, 17.0
14.66000, 15.0
14.68000, 14.0
14.70000, 13.0
14.72000, 15.0
14.74000, 19.0
14.76000, 16.0
14.78000, 14.0
14.80000, 14.0
14.82000, 16.0
14.84000, 15.0
14.86000, 12.0
14.88000, 13.0
14.90000, 14.0
14.92000, 13.0
14.94000, 17.0
14.96000, 17.0
14.98000, 15.0
15.00000, 14.0
15.02000, 14.0
15.04000, 17.0
15.06000, 15.0
15.08000, 18.0
15.10000, 19.0
15.12000, 19.0
15.14000, 20.0
15.16000, 17.0
15.18000, 17.0
15.20000, 16.0
15.22000, 16.0
15.24000, 16.0
15.26000, 13.0
15.28000, 11.0
15.30000, 15.0
15.32000, 14.0
15.34000, 9.0
15.36000, 14.0
15.38000, 19.0
15.40000, 15.0
15.42000, 13.0
15.44000, 15.0
15.46000, 14.0
15.48000, 12.0
15.50000, 15.0
15.52000, 13.0
15.54000, 14.0
15.56000, 15.0
15.58000, 13.0
15.60000, 13.0
15.62000, 14.0
15.64000, 13.0
15.66000, 12.0
15.68000, 11.0
15.70000, 13.0
15.72000, 15.0
15.74000, 13.0
15.76000, 10.0
15.78000, 11.0
15.80000, 12.0
15.82000, 11.0
15.84000, 12.0
15.86000, 13.0
15.88000, 12.0
15.90000, 11.0
15.92000, 9.0
15.94000, 7.0
15.96000, 12.0
15.98000, 16.0
16.00000, 16.0
16.02000, 13.0
16.04000, 12.0
16.06000, 15.0
16.08000, 14.0
16.10000, 13.0
16.12000, 15.0
16.14000, 14.0
16.16000, 15.0
16.18000, 14.0
16.20000, 11.0
16.22000, 12.0
16.24000, 12.0
16.26000, 11.0
16.28000, 15.0
16.30000, 12.0
16.32000, 14.0
16.34000, 21.0
16.36000, 15.0
16.38000, 9.0
16.40000, 12.0
16.42000, 11.0
16.44000, 13.0
16.46000, 15.0
16.48000, 13.0
16.50000, 15.0
16.52000, 15.0
16.54000, 11.0
16.56000, 12.0
16.58000, 14.0
16.60000, 11.0
16.62000, 11.0
16.64000, 11.0
16.66000, 14.0
16.68000, 13.0
16.70000, 12.0
16.72000, 14.0
16.74000, 14.0
16.76000, 13.0
16.78000, 10.0
16.80000, 11.0
16.82000, 10.0
16.84000, 11.0
16.86000, 11.0
16.88000, 9.0
16.90000, 13.0
16.92000, 12.0
16.94000, 9.0
16.96000, 15.0
16.98000, 14.0
17.00000, 10.0
17.02000, 10.0
17.04000, 10.0
17.06000, 12.0
17.08000, 13.0
17.10000, 14.0
17.12000, 13.0
17.14000, 11.0
17.16000, 13.0
17.18000, 11.0
17.20000, 9.0
17.22000, 10.0
17.24000, 10.0
17.26000, 10.0
17.28000, 8.0
17.30000, 9.0
17.32000, 8.0
17.34000, 11.0
17.36000, 14.0
17.38000, 16.0
17.40000, 13.0
17.42000, 11.0
17.44000, 12.0
17.46000, 11.0
17.48000, 11.0
17.50000, 9.0
17.52000, 9.0
17.54000, 10.0
17.56000, 9.0
17.58000, 13.0
17.60000, 18.0
17.62000, 17.0
17.64000, 17.0
17.66000, 17.0
17.68000, 16.0
17.70000, 15.0
17.72000, 11.0
17.74000, 13.0
17.76000, 13.0
17.78000, 8.0
17.80000, 8.0
17.82000, 10.0
17.84000, 14.0
17.86000, 15.0
17.88000, 13.0
17.90000, 8.0
17.92000, 9.0
17.94000, 13.0
17.96000, 9.0
17.98000, 7.0
18.00000, 6.0
18.02000, 8.0
18.04000, 11.0
18.06000, 9.0
18.08000, 9.0
18.10000, 9.0
18.12000, 11.0
18.14000, 12.0
18.16000, 13.0
18.18000, 13.0
18.20000, 10.0
18.22000, 9.0
18.24000, 12.0
18.26000, 11.0
18.28000, 10.0
18.30000, 12.0
18.32000, 10.0
18.34000, 10.0
18.36000, 8.0
18.38000, 8.0
18.40000, 11.0
18.42000, 10.0
18.44000, 12.0
18.46000, 12.0
18.48000, 12.0
18.50000, 11.0
18.52000, 7.0
18.54000, 8.0
18.56000, 12.0
18.58000, 12.0
18.60000, 8.0
18.62000, 6.0
18.64000, 7.0
18.66000, 8.0
18.68000, 11.0
18.70000, 12.0
18.72000, 11.0
18.74000, 10.0
18.76000, 8.0
18.78000, 9.0
18.80000, 12.0
18.82000, 12.0
18.84000, 9.0
18.86000, 8.0
18.88000, 9.0
18.90000, 10.0
18.92000, 10.0
18.94000, 7.0
18.96000, 11.0
18.98000, 12.0
19.00000, 10.0
19.02000, 10.0
19.04000, 10.0
19.06000, 9.0
19.08000, 9.0
19.10000, 12.0
19.12000, 12.0
19.14000, 13.0
19.16000, 15.0
19.18000, 13.0
19.20000, 14.0
19.22000, 15.0
19.24000, 16.0
19.26000, 13.0
19.28000, 12.0
19.30000, 12.0
19.32000, 8.0
19.34000, 10.0
19.36000, 13.0
19.38000, 11.0
19.40000, 10.0
19.42000, 10.0
19.44000, 9.0
19.46000, 10.0
19.48000, 10.0
19.50000, 11.0
19.52000, 8.0
19.54000, 8.0
19.56000, 12.0
19.58000, 14.0
19.60000, 12.0
19.62000, 12.0
19.64000, 14.0
19.66000, 12.0
19.68000, 10.0
19.70000, 12.0
19.72000, 10.0
19.74000, 8.0
19.76000, 8.0
19.78000, 10.0
19.80000, 11.0
19.82000, 10.0
19.84000, 8.0
19.86000, 9.0
19.88000, 9.0
19.90000, 9.0
19.92000, 12.0
19.94000, 11.0
19.96000, 11.0
19.98000, 9.0
20.00000, 11.0
20.02000, 10.0
20.04000, 10.0
20.06000, 12.0
20.08000, 9.0
20.10000, 11.0
20.12000, 11.0
20.14000, 12.0
20.16000, 9.0
20.18000, 9.0
20.20000, 13.0
20.22000, 9.0
20.24000, 9.0
20.26000, 11.0
#ENDOFDATA :
